# Supplementary material for: 2,3-Diamino­pyridinium hydrogen malonate
Source: Acta Crystallogr Sect E Struct Rep Online. 2012 Dec 15;69(Pt 1):o92–3. doi: 10.1107/S1600536812050386 (PMC3588255; doi:10.1107/S1600536812050386)
Supplement: Supplementary file 1 [file e-69-00o92-sup1.cif]

##############################################################################
#                                                                            #
# This CIF contains the data in a paper accepted for publication in          #
# Acta Crystallographica Section E. It conforms to the requirements of       #
# Notes for Authors for Acta Crystallographica Section E, and has been       #
# peer reviewed under the auspices of the IUCr Commission on Journals.       #
#                                                                            #
# Full details of the Crystallographic Information File format               #
# are given in the paper "The Crystallographic Information File (CIF):       #
# a New Standard Archive File for Crystallography" by S. R. Hall, F. H.      #
# Allen and I. D. Brown [Acta Cryst. (1991), A47, 655-685].                  #
#                                                                            #
# The current version of the core CIF dictionary is obtainable from          #
# ftp://ftp.iucr.org/pub/cif_core.dic.                                       #
#                                                                            #
# Software is freely available for graphical display of the structure(s)     #
# in this CIF. For information consult the CIF software page                 #
# http://www.iucr.org/resources/cif/software.                                #
#                                                                            #
# This file may be used for bona fide research purposes within the           #
# scientific community so long as proper attribution is given to the journal # 
# article from which it was obtained.                                        #
#                                                                            #
##############################################################################
data_global
_audit_creation_method     'form.cif (version 2.0)'
_journal_data_validation_number     ?
_journal_date_recd_electronic     2012-12-04
_journal_date_accepted     2012-12-11
_journal_name_full     'Acta Crystallographica, Section E'
_journal_year     2013
_journal_volume     69
_journal_issue      1
_journal_page_first     o92
_journal_page_last     o93
_journal_paper_category     QO
_journal_paper_doi     10.1107/S1600536812050386
_journal_coeditor_code     IS5228
_publ_contact_author_name     'Ibrahim Abdul Razak'
_publ_contact_author_address
;
School of Physics
Universiti Sains Malaysia
11800 USM, Penang
Malaysia
;
_publ_contact_author_email     'arazaki@usm.my'
_publ_contact_author_fax     '604 6579150'
_publ_contact_author_phone     '604 6535306'
_publ_section_title
;
2,3-Diaminopyridinium hydrogen malonate
;
loop_
    _publ_author_name
    _publ_author_footnote
    _publ_author_address
    'Kaliyaperumal Thanigaimani' ?
;
School of Physics
Universiti Sains Malaysia
11800 USM, Penang
Malaysia
;
    'Nuridayanti Che Khalib' ?
;
School of Physics
Universiti Sains Malaysia
11800 USM, Penang
Malaysia
;
    'Suhana Arshad' ?
;
School of Physics
Universiti Sains Malaysia
11800 USM, Penang
Malaysia
;
    'Ibrahim Abdul Razak'
;
Thomson Reuters ResearcherID: A-5599-2009.
;
;
School of Physics
Universiti Sains Malaysia
11800 USM, Penang
Malaysia
;
data_I
_audit_creation_method     SHELXL-97
_chemical_name_systematic
;
2,3-Diaminopyridinium hydrogen malonate
;
_chemical_name_common     ?
_chemical_formula_moiety     'C5 H8 N3 +, C3 H3 O4 -'
_chemical_formula_sum     'C8 H11 N3 O4'
_chemical_formula_iupac     'C5 H8 N3 +, C3 H3 O4 -'
_chemical_formula_weight     213.20
_chemical_melting_point     ?
_symmetry_cell_setting     monoclinic
_symmetry_space_group_name_H-M     'P 21'
_symmetry_space_group_name_Hall     'P 2yb'
loop_
    _symmetry_equiv_pos_as_xyz
    'x, y, z'
    '-x, y+1/2, -z'
_cell_length_a     5.08430(10)
_cell_length_b     8.07710(10)
_cell_length_c     11.1928(2)
_cell_angle_alpha     90.00
_cell_angle_beta     91.2140(10)
_cell_angle_gamma     90.00
_cell_volume     459.545(13)
_cell_formula_units_Z     2
_cell_measurement_reflns_used     3153
_cell_measurement_theta_min     3.11
_cell_measurement_theta_max     32.55
_cell_measurement_temperature     100.0(10)
_exptl_crystal_description     'block'
_exptl_crystal_colour     'brown'
_exptl_crystal_size_max     0.28
_exptl_crystal_size_mid     0.25
_exptl_crystal_size_min     0.14
_exptl_crystal_density_diffrn     1.541
_exptl_crystal_density_meas     ?
_exptl_crystal_density_method     'not measured'
_exptl_crystal_F_000     224
_exptl_absorpt_coefficient_mu     0.125
_exptl_absorpt_correction_type     multi-scan
_exptl_absorpt_process_details     '(<i>SADABS</i>; Bruker, 2009)'
_exptl_absorpt_correction_T_min     0.9661
_exptl_absorpt_correction_T_max     0.9829
_exptl_special_details
;
The crystal was placed in the cold stream of an Oxford Cryosystems Cobra
open-flow nitrogen cryostat (Cosier & Glazer, 1986) operating at 100.0 (1) K.
;
_diffrn_ambient_temperature     100.0(10)
_diffrn_radiation_type     MoK\a
_diffrn_radiation_wavelength     0.71073
_diffrn_radiation_source     'fine-focus sealed tube'
_diffrn_radiation_monochromator     graphite
_diffrn_measurement_device_type
;
Bruker SMART APEXII CCD area-detector
;
_diffrn_measurement_method     '\f and \w scans'
_diffrn_detector_area_resol_mean     ?
_diffrn_reflns_number     6631
_diffrn_reflns_av_R_equivalents     0.0243
_diffrn_reflns_av_sigmaI/netI     0.0256
_diffrn_reflns_theta_min     1.82
_diffrn_reflns_theta_max     32.72
_diffrn_reflns_theta_full     32.72
_diffrn_measured_fraction_theta_max     0.990
_diffrn_measured_fraction_theta_full     0.990
_diffrn_reflns_limit_h_min     -7
_diffrn_reflns_limit_h_max     7
_diffrn_reflns_limit_k_min     -10
_diffrn_reflns_limit_k_max     12
_diffrn_reflns_limit_l_min     -17
_diffrn_reflns_limit_l_max     16
_diffrn_standards_number     0
_diffrn_standards_interval_count     .
_diffrn_standards_interval_time     .
_diffrn_standards_decay_%     ?
_refine_special_details
;
Refinement of <i>F</i>^2^ against ALL reflections. The weighted <i>R</i>-factor
<i>wR</i> and goodness of fit <i>S</i> are based on <i>F</i>^2^, conventional
<i>R</i>-factors <i>R</i> are based on <i>F</i>, with <i>F</i> set to zero for
negative <i>F</i>^2^. The threshold expression of <i>F</i>^2^ >
\s(<i>F</i>^2^) is used only for calculating <i>R</i>-factors(gt) <i>etc</i>.
and is not relevant to the choice of reflections for refinement.
<i>R</i>-factors based on <i>F</i>^2^ are statistically about twice as large
as those based on <i>F</i>, and <i>R</i>- factors based on ALL data will be
even larger.
;
_reflns_number_total     1778
_reflns_number_gt     1695
_reflns_threshold_expression     I>2\s(I)
_refine_ls_structure_factor_coef     Fsqd
_refine_ls_matrix_type     full
_refine_ls_R_factor_all     0.0389
_refine_ls_R_factor_gt     0.0367
_refine_ls_wR_factor_gt     0.0914
_refine_ls_wR_factor_ref     0.0936
_refine_ls_goodness_of_fit_ref     1.070
_refine_ls_restrained_S_all     1.070
_refine_ls_number_reflns     1778
_refine_ls_number_parameters     160
_refine_ls_number_restraints     1
_refine_ls_hydrogen_treatment     mixed
_refine_ls_weighting_scheme     calc
_refine_ls_weighting_details
         'calc w=1/[\s^2^(Fo^2^)+(0.0564P)^2^+0.0570P] where P=(Fo^2^+2Fc^2^)/3'
_atom_sites_solution_hydrogens     geom
_atom_sites_solution_primary     direct
_atom_sites_solution_secondary     difmap
_refine_ls_shift/su_max     0.000
_refine_ls_shift/su_mean     0.000
_refine_diff_density_max     0.352
_refine_diff_density_min     -0.256
_refine_ls_extinction_method     none
_refine_ls_extinction_coef     ?
loop_
    _atom_type_symbol
    _atom_type_description
    _atom_type_scat_dispersion_real
    _atom_type_scat_dispersion_imag
    _atom_type_scat_source
    'C' 'C' 0.0033 0.0000
                         'International Tables Vol C Tables 4.2.6.8 and 6.1.1.4'
    'H' 'H' 0.0000 0.0000
                         'International Tables Vol C Tables 4.2.6.8 and 6.1.1.4'
    'N' 'N' 0.0061 0.0000
                         'International Tables Vol C Tables 4.2.6.8 and 6.1.1.4'
    'O' 'O' 0.0106 0.0000
                         'International Tables Vol C Tables 4.2.6.8 and 6.1.1.4'
_computing_data_collection     'APEX2 (Bruker, 2009)'
_computing_cell_refinement     'SAINT (Bruker, 2009)'
_computing_data_reduction     'SAINT (Bruker, 2009)'
_computing_structure_solution     'SHELXTL (Sheldrick, 2008)'
_computing_structure_refinement     'SHELXTL (Sheldrick, 2008)'
_computing_molecular_graphics     'SHELXTL (Sheldrick, 2008)'
_computing_publication_material
;
SHELXTL (Sheldrick, 2008) and PLATON (Spek, 2009)
;
loop_
    _atom_site_type_symbol
    _atom_site_label
    _atom_site_fract_x
    _atom_site_fract_y
    _atom_site_fract_z
    _atom_site_U_iso_or_equiv
    _atom_site_adp_type
    _atom_site_calc_flag
    _atom_site_refinement_flags
    _atom_site_occupancy
    _atom_site_symmetry_multiplicity
    _atom_site_disorder_assembly
    _atom_site_disorder_group
    O O1 0.4162(2) 0.50089(15) 0.24888(10) 0.0139(2) Uani d . 1 1 . .
    O O2 0.3017(2) 0.50412(15) 0.44060(10) 0.0139(2) Uani d . 1 1 . .
    O O3 0.7878(2) 0.31758(17) 0.18357(11) 0.0209(3) Uani d . 1 1 . .
    O O4 1.0228(2) 0.17757(17) 0.31863(13) 0.0222(3) Uani d . 1 1 . .
    N N1 0.9986(2) 0.70786(17) 0.18711(12) 0.0123(2) Uani d . 1 1 . .
    N N2 0.8913(3) 0.75149(17) 0.38452(12) 0.0136(3) Uani d . 1 1 . .
    N N3 0.4668(3) 0.95043(19) 0.30805(14) 0.0163(3) Uani d . 1 1 . .
    C C1 0.8441(3) 0.78141(18) 0.26789(13) 0.0107(3) Uani d . 1 1 . .
    C C2 0.6311(3) 0.88272(18) 0.22541(14) 0.0119(3) Uani d . 1 1 . .
    C C3 0.5946(3) 0.8991(2) 0.10331(14) 0.0142(3) Uani d . 1 1 . .
    H H3A 0.4551 0.9663 0.0730 0.017 Uiso calc R 1 1 . .
    C C4 0.7607(3) 0.8179(2) 0.02293(14) 0.0161(3) Uani d . 1 1 . .
    H H4A 0.7326 0.8294 -0.0608 0.019 Uiso calc R 1 1 . .
    C C5 0.9617(3) 0.7228(2) 0.06655(14) 0.0153(3) Uani d . 1 1 . .
    H H5A 1.0754 0.6673 0.0135 0.018 Uiso calc R 1 1 . .
    C C6 0.4477(3) 0.45888(19) 0.35774(14) 0.0112(3) Uani d . 1 1 . .
    C C7 0.6803(3) 0.34858(19) 0.39221(14) 0.0129(3) Uani d . 1 1 . .
    H H7A 0.7997 0.4142 0.4448 0.016 Uiso calc R 1 1 . .
    H H7B 0.6122 0.2564 0.4410 0.016 Uiso calc R 1 1 . .
    C C8 0.8449(3) 0.27351(19) 0.29470(15) 0.0148(3) Uani d . 1 1 . .
    H H2N3 0.343(5) 1.013(4) 0.276(2) 0.023(6) Uiso d . 1 1 . .
    H H2N2 0.814(5) 0.817(4) 0.434(2) 0.026(6) Uiso d . 1 1 . .
    H H1N1 1.136(6) 0.645(4) 0.218(3) 0.044(8) Uiso d . 1 1 . .
    H H1N2 1.043(5) 0.703(4) 0.401(2) 0.029(6) Uiso d . 1 1 . .
    H H1N3 0.534(5) 0.963(3) 0.380(2) 0.018(5) Uiso d . 1 1 . .
    H H1O3 0.654(6) 0.395(5) 0.190(3) 0.048(9) Uiso d . 1 1 . .
loop_
    _atom_site_aniso_label
    _atom_site_aniso_U_11
    _atom_site_aniso_U_22
    _atom_site_aniso_U_33
    _atom_site_aniso_U_12
    _atom_site_aniso_U_13
    _atom_site_aniso_U_23
    O1 0.0137(4) 0.0153(5) 0.0126(5) 0.0024(4) -0.0005(4) 0.0011(4)
    O2 0.0129(4) 0.0152(5) 0.0136(5) 0.0025(4) 0.0018(3) 0.0004(4)
    O3 0.0217(5) 0.0231(6) 0.0183(6) 0.0068(5) 0.0060(4) -0.0012(5)
    O4 0.0143(5) 0.0164(6) 0.0360(8) 0.0056(4) 0.0016(4) -0.0008(5)
    N1 0.0115(5) 0.0135(6) 0.0119(6) 0.0010(4) 0.0004(4) 0.0006(5)
    N2 0.0134(5) 0.0160(6) 0.0114(6) 0.0024(4) -0.0001(4) 0.0004(5)
    N3 0.0115(5) 0.0211(6) 0.0162(6) 0.0053(5) 0.0001(4) -0.0023(5)
    C1 0.0096(5) 0.0114(6) 0.0112(6) -0.0005(4) 0.0006(4) 0.0001(5)
    C2 0.0099(5) 0.0112(6) 0.0147(7) -0.0001(5) -0.0005(4) 0.0005(5)
    C3 0.0124(5) 0.0154(6) 0.0148(7) 0.0012(5) -0.0022(5) 0.0026(6)
    C4 0.0168(6) 0.0201(7) 0.0114(7) 0.0012(5) -0.0011(5) 0.0021(6)
    C5 0.0165(6) 0.0184(7) 0.0111(6) 0.0015(6) 0.0022(5) 0.0002(6)
    C6 0.0089(5) 0.0101(6) 0.0145(6) -0.0006(5) -0.0007(4) 0.0002(5)
    C7 0.0118(5) 0.0130(6) 0.0140(6) 0.0028(5) -0.0007(4) 0.0012(5)
    C8 0.0113(6) 0.0114(6) 0.0219(8) -0.0008(5) 0.0032(5) -0.0019(6)
_geom_special_details
;
All e.s.d.'s (except the e.s.d. in the dihedral angle between two l.s. planes)
are estimated using the full covariance matrix. The cell e.s.d.'s are taken
into account individually in the estimation of e.s.d.'s in distances, angles
and torsion angles; correlations between e.s.d.'s in cell parameters are only
used when they are defined by crystal symmetry. An approximate (isotropic)
treatment of cell e.s.d.'s is used for estimating e.s.d.'s involving l.s.
planes.
;
loop_
    _geom_bond_atom_site_label_1
    _geom_bond_atom_site_label_2
    _geom_bond_site_symmetry_2
    _geom_bond_distance
    _geom_bond_publ_flag
    O1 C6 . 1.2716(19) ?
    O2 C6 . 1.2542(17) ?
    O3 C8 . 1.320(2) ?
    O3 H1O3 . 0.93(4) ?
    O4 C8 . 1.2168(19) ?
    N1 C1 . 1.3482(18) ?
    N1 C5 . 1.3638(19) ?
    N1 H1N1 . 0.92(3) ?
    N2 C1 . 1.344(2) ?
    N2 H2N2 . 0.87(3) ?
    N2 H1N2 . 0.88(3) ?
    N3 C2 . 1.3731(19) ?
    N3 H2N3 . 0.88(3) ?
    N3 H1N3 . 0.87(2) ?
    C1 C2 . 1.4305(19) ?
    C2 C3 . 1.382(2) ?
    C3 C4 . 1.409(2) ?
    C3 H3A . 0.9500 ?
    C4 C5 . 1.361(2) ?
    C4 H4A . 0.9500 ?
    C5 H5A . 0.9500 ?
    C6 C7 . 1.524(2) ?
    C7 C8 . 1.516(2) ?
    C7 H7A . 0.9900 ?
    C7 H7B . 0.9900 ?
loop_
    _geom_angle_atom_site_label_1
    _geom_angle_atom_site_label_2
    _geom_angle_atom_site_label_3
    _geom_angle_site_symmetry_1
    _geom_angle_site_symmetry_3
    _geom_angle
    _geom_angle_publ_flag
    C8 O3 H1O3 . . 104.9(19) ?
    C1 N1 C5 . . 123.70(13) ?
    C1 N1 H1N1 . . 116.0(18) ?
    C5 N1 H1N1 . . 120.3(18) ?
    C1 N2 H2N2 . . 115.8(16) ?
    C1 N2 H1N2 . . 114.6(16) ?
    H2N2 N2 H1N2 . . 123(2) ?
    C2 N3 H2N3 . . 113.0(16) ?
    C2 N3 H1N3 . . 115.7(15) ?
    H2N3 N3 H1N3 . . 125(2) ?
    N2 C1 N1 . . 118.52(13) ?
    N2 C1 C2 . . 122.95(13) ?
    N1 C1 C2 . . 118.48(13) ?
    N3 C2 C3 . . 123.85(13) ?
    N3 C2 C1 . . 118.10(13) ?
    C3 C2 C1 . . 117.95(12) ?
    C2 C3 C4 . . 121.14(13) ?
    C2 C3 H3A . . 119.4 ?
    C4 C3 H3A . . 119.4 ?
    C5 C4 C3 . . 119.31(14) ?
    C5 C4 H4A . . 120.3 ?
    C3 C4 H4A . . 120.3 ?
    C4 C5 N1 . . 119.42(14) ?
    C4 C5 H5A . . 120.3 ?
    N1 C5 H5A . . 120.3 ?
    O2 C6 O1 . . 124.51(13) ?
    O2 C6 C7 . . 116.82(13) ?
    O1 C6 C7 . . 118.66(12) ?
    C8 C7 C6 . . 119.27(13) ?
    C8 C7 H7A . . 107.5 ?
    C6 C7 H7A . . 107.5 ?
    C8 C7 H7B . . 107.5 ?
    C6 C7 H7B . . 107.5 ?
    H7A C7 H7B . . 107.0 ?
    O4 C8 O3 . . 121.78(15) ?
    O4 C8 C7 . . 121.03(16) ?
    O3 C8 C7 . . 117.19(13) ?
loop_
    _geom_torsion_atom_site_label_1
    _geom_torsion_atom_site_label_2
    _geom_torsion_atom_site_label_3
    _geom_torsion_atom_site_label_4
    _geom_torsion_site_symmetry_1
    _geom_torsion_site_symmetry_2
    _geom_torsion_site_symmetry_3
    _geom_torsion_site_symmetry_4
    _geom_torsion
    _geom_torsion_publ_flag
    C5 N1 C1 N2 . . . . 176.82(14) ?
    C5 N1 C1 C2 . . . . -0.8(2) ?
    N2 C1 C2 N3 . . . . -0.7(2) ?
    N1 C1 C2 N3 . . . . 176.80(14) ?
    N2 C1 C2 C3 . . . . -177.26(15) ?
    N1 C1 C2 C3 . . . . 0.3(2) ?
    N3 C2 C3 C4 . . . . -175.92(16) ?
    C1 C2 C3 C4 . . . . 0.4(2) ?
    C2 C3 C4 C5 . . . . -0.5(2) ?
    C3 C4 C5 N1 . . . . 0.0(2) ?
    C1 N1 C5 C4 . . . . 0.7(2) ?
    O2 C6 C7 C8 . . . . 172.90(13) ?
    O1 C6 C7 C8 . . . . -8.2(2) ?
    C6 C7 C8 O4 . . . . -175.86(14) ?
    C6 C7 C8 O3 . . . . 4.6(2) ?
loop_
    _geom_hbond_atom_site_label_D
    _geom_hbond_atom_site_label_H
    _geom_hbond_atom_site_label_A
    _geom_hbond_site_symmetry_A
    _geom_hbond_distance_DH
    _geom_hbond_distance_HA
    _geom_hbond_distance_DA
    _geom_hbond_angle_DHA
    _geom_hbond_publ_flag
    O3 H1O3 O1 . 0.93(4) 1.63(3) 2.5208(16) 159(3) yes
    N3 H2N3 O4 1_465 0.88(3) 2.16(3) 2.9133(19) 143(2) yes
    N2 H2N2 O2 2_656 0.87(3) 2.15(3) 3.0066(18) 168(2) yes
    N1 H1N1 O1 1_655 0.92(3) 1.87(3) 2.7782(16) 168(3) yes
    N2 H1N2 O2 1_655 0.88(3) 2.12(3) 2.9470(18) 157(3) yes
    N3 H1N3 O2 2_656 0.87(2) 2.18(2) 3.0574(19) 178(3) yes
    C7 H7B O2 2_646 0.99 2.46 3.3532(19) 149 yes
_iucr_refine_instructions_details
;
TITL kty138_0m in P2(1) (100K)
CELL 0.71073   5.0843   8.0771  11.1928  90.000  91.214  90.000
ZERR    2.00   0.0001   0.0001   0.0002   0.000   0.001   0.000
LATT -1
SYMM -X, 0.5+Y, -Z
SFAC C H N O
UNIT 16 22 6 8
SIZE 0.138 0.254 0.277
TEMP -173.000
L.S. 10
BOND $H
FMAP 2 1 60
OMIT -2 11 2
OMIT -4 10 1
ACTA
CONF
MERG 4
PLAN 20
WGHT    0.056400    0.057000
FVAR       1.20471
O1    4    0.416236    0.500888    0.248876    11.00000    0.01366    0.01531 =
         0.01257    0.00106   -0.00048    0.00237
O2    4    0.301749    0.504118    0.440595    11.00000    0.01294    0.01520 =
         0.01363    0.00043    0.00178    0.00250
O3    4    0.787782    0.317580    0.183571    11.00000    0.02165    0.02307 =
         0.01828   -0.00117    0.00600    0.00677
O4    4    1.022788    0.177566    0.318629    11.00000    0.01427    0.01644 =
         0.03598   -0.00078    0.00161    0.00563
N1    3    0.998589    0.707858    0.187112    11.00000    0.01147    0.01349 =
         0.01186    0.00062    0.00039    0.00100
N2    3    0.891289    0.751491    0.384520    11.00000    0.01341    0.01601 =
         0.01142    0.00044   -0.00012    0.00243
N3    3    0.466825    0.950433    0.308051    11.00000    0.01154    0.02111 =
         0.01619   -0.00233    0.00015    0.00532
C1    1    0.844097    0.781414    0.267893    11.00000    0.00960    0.01144 =
         0.01119    0.00010    0.00061   -0.00049
C2    1    0.631128    0.882717    0.225409    11.00000    0.00987    0.01123 =
         0.01468    0.00048   -0.00046   -0.00009
C3    1    0.594574    0.899135    0.103311    11.00000    0.01242    0.01540 =
         0.01482    0.00263   -0.00219    0.00119
AFIX  43
H3A   2    0.455056    0.966345    0.073038    11.00000   -1.20000
AFIX   0
C4    1    0.760651    0.817917    0.022930    11.00000    0.01679    0.02009 =
         0.01143    0.00211   -0.00106    0.00115
AFIX  43
H4A   2    0.732596    0.829428   -0.060842    11.00000   -1.20000
AFIX   0
C5    1    0.961720    0.722785    0.066553    11.00000    0.01653    0.01837 =
         0.01112    0.00017    0.00218    0.00147
AFIX  43
H5A   2    1.075384    0.667269    0.013477    11.00000   -1.20000
AFIX   0
C6    1    0.447657    0.458875    0.357737    11.00000    0.00895    0.01014 =
         0.01452    0.00019   -0.00072   -0.00064
C7    1    0.680299    0.348582    0.392208    11.00000    0.01175    0.01297 =
         0.01403    0.00121   -0.00072    0.00283
AFIX  23
H7A   2    0.799748    0.414157    0.444751    11.00000   -1.20000
H7B   2    0.612224    0.256386    0.440960    11.00000   -1.20000
AFIX   0
C8    1    0.844852    0.273514    0.294700    11.00000    0.01125    0.01136 =
         0.02187   -0.00194    0.00317   -0.00079
H2N3  2    0.342800    1.012719    0.275516    11.00000    0.02291
H2N2  2    0.813859    0.817053    0.433815    11.00000    0.02582
H1N1  2    1.135560    0.644762    0.217917    11.00000    0.04427
H1N2  2    1.043379    0.702664    0.400640    11.00000    0.02854
H1N3  2    0.533752    0.962519    0.379699    11.00000    0.01814
H1O3  2    0.653869    0.394760    0.189893    11.00000    0.04793
HKLF 4
REM  kty138_0m in P2(1) (100K)
REM R1 =  0.0367 for   1695 Fo > 4sig(Fo)  and  0.0389 for all   1778 data
REM    160 parameters refined using      1 restraints
END
WGHT      0.0564      0.0570
REM Highest difference peak  0.352,  deepest hole -0.256,  1-sigma level  0.061
Q1    1   0.7269  0.8263  0.2557  11.00000  0.05    0.35
Q2    1   0.7562  0.3097  0.3480  11.00000  0.05    0.32
Q3    1   0.6389  0.8956  0.1620  11.00000  0.05    0.32
Q4    1   0.6967  0.8595  0.0718  11.00000  0.05    0.32
Q5    1   0.8502  0.7793  0.0547  11.00000  0.05    0.30
Q6    1   0.9344  0.7398  0.2337  11.00000  0.05    0.29
Q7    1   0.5513  0.9217  0.2660  11.00000  0.05    0.28
Q8    1   0.9609  0.7140  0.1247  11.00000  0.05    0.26
Q9    1   0.3526  0.4878  0.3978  11.00000  0.05    0.25
Q10   1   0.5662  0.4048  0.3781  11.00000  0.05    0.24
Q11   1   0.2015  0.5588  0.4099  11.00000  0.05    0.22
Q12   1   0.1006  0.4792  0.3972  11.00000  0.05    0.20
Q13   1   0.3605  0.5007  0.4959  11.00000  0.05    0.20
Q14   1   0.8580  0.7797  0.3263  11.00000  0.05    0.19
Q15   1   0.6993  0.3681  0.1775  11.00000  0.05    0.19
Q16   1   0.8521  0.3240  0.2386  11.00000  0.05    0.18
Q17   1   0.7990  0.4230  0.3816  11.00000  0.05    0.18
Q18   1   0.6955  0.2722  0.1202  11.00000  0.05    0.18
Q19   1   0.9464  0.2420  0.3399  11.00000  0.05    0.18
Q20   1   0.2739  0.4402  0.4927  11.00000  0.05    0.18
;
