# Supplementary material for: 2,3-Diamino­pyridinium hydrogen malonate
Source: Acta Crystallogr Sect E Struct Rep Online. 2012 Dec 15;69(Pt 1):o92–3. doi: 10.1107/S1600536812050386 (PMC3588255; doi:10.1107/S1600536812050386)
Supplement: Supplementary file 2 [file e-69-00o92-Isup2.hkl]

# 
# h,k,l, Fc-squared, Fo-squared, sigma(Fo-squared) and status flag 
# 
data_I
_shelx_title ' kty138_0m in P2(1) (100K)' 
_shelx_refln_list_code          4 
_shelx_F_calc_maximum       86.86 
_exptl_crystal_F_000       224.00 
_reflns_d_resolution_high  0.6575 
 
loop_ 
 _symmetry_equiv_pos_as_xyz 
 'x, y, z' 
 '-x, y+1/2, -z' 
 
_cell_length_a     5.0843 
_cell_length_b     8.0771 
_cell_length_c    11.1928 
_cell_angle_alpha  90.000 
_cell_angle_beta   91.214 
_cell_angle_gamma  90.000 
 
_shelx_F_squared_multiplier     1.000 
 
loop_ 
 _refln_index_h 
 _refln_index_k 
 _refln_index_l 
 _refln_F_squared_calc 
 _refln_F_squared_meas 
 _refln_F_squared_sigma 
 _refln_observed_status 
   1   0   0        3.02        2.48      0.18 o 
   2   0   0      190.17      185.39      2.14 o 
   3   0   0       42.19       43.89      0.75 o 
   4   0   0       10.84       10.02      0.87 o 
   5   0   0       76.98       74.01      2.10 o 
   6   0   0       15.37       17.24      2.45 o 
   7   0   0       64.38       63.69      2.86 o 
   1   1   0      517.36      559.93      4.68 o 
   2   1   0      610.22      668.89      4.74 o 
   3   1   0      308.34      333.81      2.83 o 
   4   1   0       41.09       41.35      0.95 o 
   5   1   0       21.24       21.47      0.95 o 
   6   1   0       15.56       15.40      1.08 o 
   7   1   0       34.29       35.54      1.62 o 
   0   2   0     2638.92     2430.99     43.01 o 
   1   2   0     7544.50     6475.41     76.39 o 
   2   2   0      514.64      554.95      3.58 o 
   3   2   0      140.74      139.06      1.41 o 
   4   2   0       54.99       53.05      1.09 o 
   5   2   0       30.37       28.79      1.00 o 
   6   2   0       57.26       58.37      1.75 o 
   7   2   0        6.67        5.18      0.85 o 
   1   3   0      340.11      387.20      3.71 o 
   2   3   0      320.31      355.08      2.40 o 
   3   3   0        7.17        8.46      0.33 o 
   4   3   0       69.39       65.73      1.23 o 
   5   3   0       25.47       28.69      2.70 o 
   6   3   0       12.86       14.48      1.26 o 
   7   3   0       52.83       53.35      2.92 o 
   0   4   0      918.26      922.91      9.31 o 
   1   4   0       39.28       43.96      0.48 o 
   2   4   0     1451.53     1519.11      9.44 o 
   3   4   0      178.68      183.65      1.74 o 
   4   4   0       43.15       42.45      1.10 o 
   5   4   0       26.27       27.67      1.81 o 
   6   4   0        0.65        0.94      0.70 o 
   7   4   0       63.14       64.01      3.11 o 
   1   5   0       35.57       38.37      0.59 o 
   2   5   0       52.86       56.64      0.81 o 
   3   5   0       26.06       24.88      0.80 o 
   4   5   0        7.98        7.67      0.62 o 
   5   5   0        1.75        2.01      0.70 o 
   6   5   0       84.54       86.85      2.66 o 
   7   5   0        0.53        0.26      0.46 o 
   0   6   0      150.55      150.41      2.21 o 
   1   6   0       68.39       67.82      1.55 o 
   2   6   0       88.58       91.76      1.55 o 
   3   6   0      520.06      527.14      5.70 o 
   4   6   0       91.01       90.75      2.53 o 
   5   6   0       15.44       14.95      1.28 o 
   6   6   0        2.10        1.99      0.56 o 
   1   7   0       61.25       62.13      1.27 o 
   2   7   0       18.33       17.56      0.77 o 
   3   7   0       30.82       27.81      2.31 o 
   4   7   0        0.09       -0.01      0.27 o 
   5   7   0       34.71       40.84      1.88 o 
   6   7   0        1.25        2.81      0.66 o 
   0   8   0        6.45        7.71      1.28 o 
   1   8   0       35.53       34.73      1.60 o 
   2   8   0       32.47       33.56      1.32 o 
   3   8   0       28.01       27.37      1.27 o 
   4   8   0      211.89      216.05      5.13 o 
   5   8   0       21.36       20.52      1.83 o 
   1   9   0       59.89       57.98      2.26 o 
   2   9   0       70.42       63.93      2.44 o 
   3   9   0       14.92       15.14      1.19 o 
   4   9   0        6.42        8.10      1.15 o 
   5   9   0        4.41        4.93      1.04 o 
   0  10   0       29.87       29.62      2.83 o 
   1  10   0        1.17        1.26      0.98 o 
   2  10   0        8.44        8.21      1.14 o 
   3  10   0       32.12       32.47      2.57 o 
   4  10   0       27.11       30.25      3.00 o 
   1  11   0       23.27       24.41      1.95 o 
   2  11   0       32.50       32.78      2.12 o 
   3  11   0        4.18        4.03      1.33 o 
   0  12   0        1.69        1.80      1.11 o 
   1  12   0        3.69        1.44      0.76 o 
  -7   0   1        0.17        1.85      0.87 o 
  -6   0   1      103.84       93.65      3.21 o 
  -5   0   1      751.87      736.79     11.74 o 
  -4   0   1       20.20       20.72      1.06 o 
  -3   0   1       80.92       74.05      3.50 o 
  -2   0   1      553.37      574.44      6.06 o 
  -1   0   1      513.05      509.86      6.20 o 
   0   0   1      204.61      209.23      3.38 o 
   1   0   1     1827.58     1726.06     16.98 o 
   2   0   1      657.37      694.90      6.32 o 
   3   0   1       93.14       92.40      1.44 o 
   4   0   1       26.88       23.01      1.00 o 
   5   0   1        7.85        7.14      0.76 o 
   6   0   1        0.01       -0.06      0.37 o 
   7   0   1       49.90       46.39      2.96 o 
  -7   1   1       45.77       43.30      1.72 o 
  -6   1   1       39.26       39.97      1.45 o 
  -5   1   1        4.38        4.93      0.55 o 
  -4   1   1       20.36       21.44      0.68 o 
  -3   1   1       10.39       10.99      0.36 o 
  -2   1   1       99.14      103.16      0.89 o 
  -1   1   1      155.40      143.69      1.23 o 
   0   1   1      187.67      184.37      1.68 o 
   1   1   1       72.87       86.45      0.74 o 
   2   1   1      766.59      819.91      5.17 o 
   3   1   1       39.96       40.31      0.81 o 
   4   1   1       63.83       67.84      1.18 o 
   5   1   1        5.78        6.31      0.57 o 
   6   1   1        9.56        7.52      0.77 o 
   7   1   1        2.29        1.54      0.57 o 
  -7   2   1        4.67        4.82      1.10 o 
  -6   2   1      147.13      141.17      2.89 o 
  -5   2   1      107.03       99.23      1.93 o 
  -4   2   1      538.68      510.76      4.93 o 
  -3   2   1       15.57       16.20      0.44 o 
  -2   2   1       62.99       61.94      0.72 o 
  -1   2   1     2786.69     2715.56     21.42 o 
   0   2   1      436.25      485.97      6.32 o 
   1   2   1     1665.63     1727.01     12.15 o 
   2   2   1       37.75       42.63      0.54 o 
   3   2   1      245.71      248.46      2.47 o 
   4   2   1        4.40        3.33      0.33 o 
   5   2   1        0.23        0.25      0.23 o 
   6   2   1       44.59       44.43      1.82 o 
   7   2   1       15.37       15.98      1.40 o 
  -7   3   1       57.43       57.70      2.31 o 
  -6   3   1       67.38       74.77      2.40 o 
  -5   3   1       19.15       18.61      0.87 o 
  -4   3   1        6.07        6.91      0.43 o 
  -3   3   1        8.02       10.81      0.34 o 
  -2   3   1       16.96       22.25      0.46 o 
  -1   3   1      244.93      259.15      2.35 o 
   0   3   1       46.35       56.93      0.62 o 
   1   3   1     1379.74     1473.77      9.94 o 
   2   3   1      423.50      452.14      2.83 o 
   3   3   1      117.87      116.53      1.29 o 
   4   3   1      123.87      124.04      1.80 o 
   5   3   1       32.19       32.63      1.55 o 
   6   3   1        1.21        1.89      0.79 o 
   7   3   1        5.70        6.39      0.94 o 
  -7   4   1       55.29       49.59      2.72 o 
  -6   4   1       20.80       22.07      1.56 o 
  -5   4   1       46.37       48.89      1.76 o 
  -4   4   1      163.38      162.08      2.31 o 
  -3   4   1      122.59      109.88      1.12 o 
  -2   4   1      584.23      605.43      4.86 o 
  -1   4   1      556.15      579.96      4.38 o 
   0   4   1      254.79      259.86      2.46 o 
   1   4   1      161.06      168.14      1.59 o 
   2   4   1     1054.95     1138.90      7.36 o 
   3   4   1       30.95       34.47      0.75 o 
   4   4   1       46.72       50.75      1.24 o 
   5   4   1       13.53       13.64      1.11 o 
   6   4   1       27.48       29.37      1.87 o 
   7   4   1       20.96       20.39      1.61 o 
  -7   5   1       13.82       15.89      1.53 o 
  -6   5   1       49.68       49.17      2.56 o 
  -5   5   1       52.04       54.67      3.04 o 
  -4   5   1       17.97       18.33      1.05 o 
  -3   5   1       42.71       46.93      1.02 o 
  -2   5   1       64.20       72.14      0.94 o 
  -1   5   1        9.55       11.12      0.34 o 
   0   5   1      647.54      665.09      4.97 o 
   1   5   1      405.81      425.77      3.66 o 
   2   5   1       42.46       42.57      0.80 o 
   3   5   1        3.25        1.89      0.28 o 
   4   5   1       37.43       36.97      1.25 o 
   5   5   1       47.53       50.73      1.84 o 
   6   5   1        2.95        2.58      0.66 o 
   7   5   1        2.34        1.55      0.61 o 
  -6   6   1       13.58       15.59      1.70 o 
  -5   6   1        1.90        2.45      0.52 o 
  -4   6   1        2.96        3.42      0.53 o 
  -3   6   1       50.53       52.14      1.04 o 
  -2   6   1      520.73      530.34      5.34 o 
  -1   6   1      105.04      103.58      1.30 o 
   0   6   1       40.20       46.71      0.85 o 
   1   6   1       12.93       13.39      0.59 o 
   2   6   1       16.53       19.75      0.68 o 
   3   6   1      465.78      479.08      4.81 o 
   4   6   1        0.16       -0.23      0.23 o 
   5   6   1       43.62       48.42      1.84 o 
   6   6   1        7.47        9.36      1.06 o 
  -6   7   1       23.24       22.71      1.62 o 
  -5   7   1       43.90       45.05      1.76 o 
  -4   7   1       60.54       62.86      2.10 o 
  -3   7   1       89.27       85.71      2.39 o 
  -2   7   1       22.93       24.60      0.77 o 
  -1   7   1       56.28       52.61      2.34 o 
   0   7   1      154.86      158.11      2.49 o 
   1   7   1      130.51      124.81      1.98 o 
   2   7   1       12.64       13.50      1.00 o 
   3   7   1        0.59        0.79      0.30 o 
   4   7   1        6.73        7.63      0.81 o 
   5   7   1       11.13       14.16      1.23 o 
   6   7   1       16.26       15.45      1.39 o 
  -5   8   1       18.04       14.15      1.51 o 
  -4   8   1       26.30       26.28      1.66 o 
  -3   8   1       67.78       72.98      2.08 o 
  -2   8   1       43.17       45.93      1.53 o 
  -1   8   1      155.96      157.03      3.01 o 
   0   8   1       33.40       32.18      1.55 o 
   1   8   1       26.44       27.00      1.15 o 
   2   8   1       78.25       76.07      2.06 o 
   3   8   1       38.98       39.19      1.55 o 
   4   8   1       93.71       99.49      4.38 o 
   5   8   1       16.92       21.58      3.42 o 
  -5   9   1       15.11        6.52      5.26 o 
  -4   9   1      130.12      129.71      3.82 o 
  -3   9   1       14.01       15.28      1.82 o 
  -1   9   1       43.45       40.45      1.85 o 
   0   9   1       10.99       10.12      1.13 o 
   1   9   1        4.50        5.08      1.11 o 
   2   9   1       35.04       34.55      1.81 o 
   3   9   1       21.60       22.65      1.45 o 
   4   9   1        7.20        7.03      1.10 o 
   5   9   1        0.61        1.29      0.72 o 
  -3  10   1        2.15       -0.13      0.35 o 
  -2  10   1       15.75       17.64      1.58 o 
  -1  10   1       37.20       38.17      1.97 o 
   0  10   1       69.44       69.87      2.65 o 
   1  10   1        3.62        3.51      0.81 o 
   2  10   1        4.39        4.46      0.90 o 
   3  10   1        3.55        2.38      0.72 o 
   4  10   1       46.12       47.15      3.37 o 
  -3  11   1       66.89       69.20      3.85 o 
  -2  11   1       14.91       12.46      1.46 o 
  -1  11   1       10.61       12.00      1.41 o 
   0  11   1       25.91       25.48      1.96 o 
   1  11   1       17.00       16.57      1.64 o 
   2  11   1        4.07        2.51      0.82 o 
   3  11   1        5.85        8.06      1.76 o 
  -1  12   1        1.67        2.59      0.87 o 
   0  12   1       51.12       50.31      2.57 o 
   1  12   1       20.90       21.68      2.02 o 
  -7   0   2       52.73       52.01      2.62 o 
  -6   0   2      116.42      106.71      3.48 o 
  -5   0   2      622.40      610.40     10.15 o 
  -4   0   2       94.89       90.69      2.69 o 
  -3   0   2       42.14       46.82      1.08 o 
  -2   0   2       10.79       15.08      0.47 o 
  -1   0   2       77.53       87.97      1.73 o 
   0   0   2     2019.26     1885.20     22.50 o 
   1   0   2      176.94      195.62      1.91 o 
   2   0   2     1475.41     1531.77     12.79 o 
   3   0   2      142.31      145.64      2.02 o 
   4   0   2        0.04        0.15      0.28 o 
   5   0   2        3.75        4.48      0.63 o 
   6   0   2        1.59        0.52      0.81 o 
   7   0   2        0.06       -0.10      0.69 o 
  -7   1   2       40.22       43.45      1.53 o 
  -6   1   2       52.49       50.04      1.66 o 
  -5   1   2      133.38      124.54      2.46 o 
  -4   1   2        1.15        0.87      0.21 o 
  -3   1   2      169.34      175.24      1.51 o 
  -2   1   2      567.41      586.60      4.12 o 
  -1   1   2      411.43      419.83      3.39 o 
   0   1   2      683.30      712.37      4.55 o 
   1   1   2      734.56      758.66      4.91 o 
   2   1   2      325.46      365.03      3.06 o 
   3   1   2      973.82      997.51      7.02 o 
   4   1   2      205.98      208.20      2.56 o 
   5   1   2       27.35       25.88      0.98 o 
   6   1   2       21.67       21.58      1.72 o 
   7   1   2       24.12       21.47      1.82 o 
  -7   2   2       47.74       46.02      2.07 o 
  -6   2   2      392.62      387.17      4.90 o 
  -5   2   2       17.23       16.70      1.12 o 
  -4   2   2      327.11      302.97      3.06 o 
  -3   2   2       58.11       57.97      0.69 o 
  -2   2   2      140.43      150.57      1.40 o 
  -1   2   2      164.67      177.13      1.71 o 
   0   2   2       45.11       47.60      0.49 o 
   1   2   2     2096.00     2099.13     18.58 o 
   2   2   2      351.36      347.62      2.15 o 
   3   2   2      166.38      176.48      1.95 o 
   4   2   2       19.07       18.21      0.64 o 
   5   2   2       30.12       28.58      1.02 o 
   6   2   2        3.08        4.99      0.76 o 
   7   2   2       19.00       18.95      1.57 o 
  -7   3   2       34.54       34.15      2.11 o 
  -6   3   2       88.55       92.16      2.72 o 
  -5   3   2        4.99        4.49      0.79 o 
  -4   3   2      419.22      405.83      3.81 o 
  -3   3   2       11.92       12.95      0.49 o 
  -2   3   2       45.69       44.68      0.76 o 
  -1   3   2      334.03      379.88      3.30 o 
   0   3   2      425.44      437.51      3.49 o 
   1   3   2      485.81      527.15      3.76 o 
   2   3   2       93.84      106.25      0.99 o 
   3   3   2       68.74       70.01      0.95 o 
   4   3   2       32.44       40.85      0.91 o 
   5   3   2      127.86      123.73      2.90 o 
   6   3   2       27.05       22.87      1.68 o 
   7   3   2        2.06        1.73      0.50 o 
  -7   4   2      137.66      139.06      3.72 o 
  -6   4   2       14.38       14.21      1.26 o 
  -5   4   2       69.68       66.52      2.22 o 
  -4   4   2       94.27       89.34      1.36 o 
  -3   4   2      747.89      724.52      5.96 o 
  -2   4   2       32.68       34.15      0.70 o 
  -1   4   2       11.20       10.67      0.46 o 
   0   4   2       88.56       90.98      0.98 o 
   1   4   2       43.94       40.95      1.01 o 
   2   4   2      381.80      413.63      3.56 o 
   3   4   2       22.35       20.76      0.62 o 
   4   4   2      114.98      101.78      2.18 o 
   5   4   2        9.17        8.68      1.04 o 
   6   4   2        6.35        6.71      0.90 o 
   7   4   2       24.47       24.95      1.80 o 
  -7   5   2        8.86        7.13      1.33 o 
  -6   5   2        5.57        6.44      1.65 o 
  -5   5   2      109.41      115.89      3.66 o 
  -4   5   2       28.79       27.35      0.91 o 
  -3   5   2      186.72      180.71      2.81 o 
  -2   5   2       50.73       55.74      0.82 o 
  -1   5   2        9.65        9.25      0.34 o 
   0   5   2      185.88      190.15      1.60 o 
   1   5   2      310.43      312.34      2.89 o 
   2   5   2      113.74      121.01      1.57 o 
   3   5   2      136.03      116.98      1.79 o 
   4   5   2       58.25       55.20      1.58 o 
   5   5   2       84.35       82.96      2.43 o 
   6   5   2        5.12        4.87      0.80 o 
  -6   6   2       23.05       24.45      1.64 o 
  -5   6   2       37.33       36.55      2.03 o 
  -4   6   2       27.73       28.91      1.09 o 
  -3   6   2      173.68      170.66      2.44 o 
  -2   6   2      382.42      367.13      3.94 o 
  -1   6   2       48.94       49.27      1.01 o 
   0   6   2       22.77       20.55      0.90 o 
   1   6   2       30.42       29.11      0.75 o 
   2   6   2        4.68        4.39      0.43 o 
   3   6   2       55.34       57.73      1.37 o 
   4   6   2        3.53        4.74      0.70 o 
   5   6   2       68.29       63.32      2.15 o 
   6   6   2       43.95       44.50      1.97 o 
  -6   7   2        4.74        4.99      0.81 o 
  -5   7   2       18.24       22.34      1.33 o 
  -4   7   2       73.48       80.31      2.58 o 
  -3   7   2       10.23       13.48      1.30 o 
  -2   7   2       29.41       28.00      0.97 o 
  -1   7   2      107.23      102.53      1.89 o 
   0   7   2       88.18       88.54      1.55 o 
   1   7   2        7.05        6.77      0.52 o 
   2   7   2       66.53       57.66      1.51 o 
   3   7   2      160.50      153.10      2.71 o 
   4   7   2       21.28       19.24      1.32 o 
   5   7   2       11.92       13.52      1.73 o 
   6   7   2       13.45       14.18      1.35 o 
  -5   8   2        4.12        4.95      0.91 o 
  -4   8   2       11.72       10.46      1.64 o 
  -3   8   2       29.01       33.28      1.57 o 
  -2   8   2      127.48      126.61      2.50 o 
  -1   8   2       86.23       80.22      1.91 o 
   0   8   2       21.70       22.59      1.09 o 
   1   8   2       16.17       16.89      1.07 o 
   2   8   2       18.79       17.98      1.59 o 
   3   8   2        1.41        1.75      0.54 o 
   4   8   2      110.12      110.54      3.56 o 
   5   8   2       40.52       44.25      2.38 o 
  -5   9   2        1.43        3.07      1.30 o 
  -4   9   2        5.20        6.24      0.98 o 
  -3   9   2       32.67       31.17      2.14 o 
  -2   9   2        1.87        1.47      0.56 o 
   0   9   2       10.46        9.77      1.10 o 
   1   9   2        5.08        3.92      0.76 o 
   2   9   2       49.61       44.84      1.68 o 
   3   9   2       21.96       21.93      1.45 o 
   4   9   2       20.69       22.33      1.91 o 
   5   9   2        9.65        7.26      1.23 o 
  -4  10   2        9.70       12.35      1.75 o 
  -3  10   2        4.43        5.51      1.23 o 
  -2  10   2       16.82       15.81      1.46 o 
  -1  10   2       55.12       57.19      2.38 o 
   0  10   2       70.85       66.60      2.58 o 
   1  10   2       37.77       33.54      1.88 o 
   2  10   2       10.86        9.46      1.24 o 
   3  10   2        5.16        4.64      1.54 o 
   4  10   2       54.78       59.50      6.40 o 
  -3  11   2        7.73        6.61      1.39 o 
  -1  11   2        9.87        9.00      1.23 o 
   0  11   2       10.34        9.91      1.76 o 
   1  11   2       28.06       29.98      2.21 o 
   2  11   2       10.08       11.90      1.47 o 
   3  11   2       19.52       20.67      1.96 o 
  -1  12   2        1.29        1.33      0.76 o 
   0  12   2       29.82       28.41      2.23 o 
   1  12   2       42.31       41.62      2.56 o 
  -7   0   3       29.55       29.16      1.94 o 
  -6   0   3        3.27        4.93      0.91 o 
  -5   0   3      231.08      219.79      5.11 o 
  -4   0   3        1.05        0.82      0.30 o 
  -3   0   3      653.61      692.41      7.56 o 
  -2   0   3      584.17      571.15      6.06 o 
  -1   0   3        2.85        3.62      0.33 o 
   0   0   3      642.86      621.23      7.67 o 
   1   0   3        1.73        2.68      0.23 o 
   2   0   3       92.57       90.25      1.26 o 
   3   0   3       44.71       38.59      1.03 o 
   4   0   3        2.29        3.60      0.53 o 
   5   0   3       12.64       13.45      1.06 o 
   6   0   3        4.46        3.98      0.99 o 
   7   0   3        0.42       -0.09      0.48 o 
  -7   1   3        2.15        2.00      0.52 o 
  -6   1   3       36.74       34.69      1.33 o 
  -5   1   3      177.19      166.16      2.96 o 
  -4   1   3       83.95       82.91      1.43 o 
  -3   1   3      197.31      202.63      1.90 o 
  -2   1   3      570.86      634.48      4.70 o 
  -1   1   3     1077.76     1125.13      7.34 o 
   0   1   3      220.50      236.87      1.76 o 
   1   1   3        5.97        7.45      0.33 o 
   2   1   3       47.27       51.49      0.60 o 
   3   1   3       12.48       12.61      0.45 o 
   4   1   3        4.29        3.07      0.35 o 
   5   1   3       81.34       72.82      2.64 o 
   6   1   3      128.96      121.43      2.74 o 
   7   1   3        8.92        8.76      1.08 o 
  -7   2   3        8.33        7.58      0.88 o 
  -6   2   3       13.06       13.97      0.95 o 
  -5   2   3       98.21       97.23      1.95 o 
  -4   2   3      541.25      538.77      5.17 o 
  -3   2   3       97.46       89.20      1.18 o 
  -2   2   3      199.97      214.06      1.76 o 
  -1   2   3      326.63      314.01      2.39 o 
   0   2   3       33.82       38.33      0.42 o 
   1   2   3      445.28      474.95      3.42 o 
   2   2   3      103.55      110.70      1.00 o 
   3   2   3       36.37       36.71      0.62 o 
   4   2   3       88.86       87.35      1.39 o 
   5   2   3        8.24        9.68      0.91 o 
   6   2   3        5.39        5.96      0.86 o 
   7   2   3        6.44       10.55      1.76 o 
  -7   3   3       18.66       17.88      2.25 o 
  -6   3   3        3.05        2.75      0.82 o 
  -5   3   3        6.04        5.83      0.68 o 
  -4   3   3        9.25        7.08      0.43 o 
  -3   3   3      230.16      240.76      2.49 o 
  -2   3   3       56.47       53.41      0.88 o 
  -1   3   3      365.04      379.31      2.87 o 
   0   3   3      221.90      237.89      1.84 o 
   1   3   3       75.34       82.47      0.98 o 
   2   3   3      144.51      153.11      1.21 o 
   3   3   3       66.21       69.66      0.97 o 
   4   3   3      100.54       76.98      2.17 o 
   5   3   3       57.82       53.22      2.10 o 
   6   3   3        2.21        1.99      0.49 o 
   7   3   3        7.85        8.77      0.96 o 
  -7   4   3       23.29       25.03      2.26 o 
  -6   4   3       44.41       45.74      1.93 o 
  -5   4   3       11.13       11.16      1.04 o 
  -4   4   3       89.46       87.68      1.35 o 
  -3   4   3      498.84      483.81      4.68 o 
  -2   4   3       14.08       12.92      0.49 o 
  -1   4   3       75.93       84.13      1.08 o 
   0   4   3      146.91      143.70      1.50 o 
   1   4   3       64.50       63.34      0.79 o 
   2   4   3      211.85      229.12      2.53 o 
   3   4   3        1.08        1.92      0.26 o 
   4   4   3       63.91       68.82      1.51 o 
   5   4   3       13.37       13.40      1.06 o 
   6   4   3       12.56       10.86      1.13 o 
   7   4   3       26.67       27.37      1.92 o 
  -6   5   3        1.65        2.15      0.73 o 
  -5   5   3       64.51       65.51      2.66 o 
  -4   5   3       61.98       65.26      1.89 o 
  -3   5   3      138.21      131.30      1.89 o 
  -2   5   3       36.77       39.66      0.81 o 
  -1   5   3        7.72        7.96      0.30 o 
   0   5   3       31.92       29.53      0.59 o 
   1   5   3      110.59      119.92      1.40 o 
   2   5   3        7.67        9.07      0.48 o 
   3   5   3        2.86        2.67      0.34 o 
   4   5   3       96.16       84.13      1.81 o 
   5   5   3       12.42       10.94      1.05 o 
   6   5   3       23.77       25.74      1.77 o 
  -6   6   3        3.51        3.00      2.22 o 
  -5   6   3       23.62       23.04      2.73 o 
  -4   6   3       55.25       55.12      3.95 o 
  -3   6   3       39.02       36.89      1.62 o 
  -2   6   3      179.01      167.73      2.24 o 
  -1   6   3        0.82        0.76      0.21 o 
   0   6   3      133.24      136.58      2.42 o 
   1   6   3       88.26       87.73      1.42 o 
   2   6   3        2.32        2.00      0.47 o 
   3   6   3       88.02       93.87      1.84 o 
   4   6   3        8.49        8.51      0.76 o 
   5   6   3        2.30        2.00      0.54 o 
   6   6   3       12.35       12.66      1.52 o 
  -6   7   3       33.25       38.38      1.81 o 
  -5   7   3       46.93       50.40      2.09 o 
  -4   7   3       14.25       14.77      2.04 o 
  -3   7   3       12.43       12.32      0.99 o 
  -2   7   3      138.14      136.95      3.17 o 
  -1   7   3       64.42       65.50      1.48 o 
   0   7   3       12.25       12.14      0.64 o 
   1   7   3       50.74       46.25      1.16 o 
   2   7   3       33.85       31.70      1.08 o 
   3   7   3      101.68       95.23      2.93 o 
   4   7   3       27.92       26.51      1.58 o 
   5   7   3       12.58       11.77      1.13 o 
   6   7   3       16.13       18.01      1.95 o 
  -5   8   3        2.52        2.50      0.64 o 
  -4   8   3       10.43       10.39      1.33 o 
  -3   8   3       57.34       55.82      1.99 o 
  -2   8   3       31.39       28.81      1.40 o 
  -1   8   3      261.17      257.09      5.06 o 
   0   8   3       14.65       15.23      1.29 o 
   1   8   3       37.82       37.71      1.71 o 
   2   8   3       14.77       10.85      0.94 o 
   3   8   3        8.09        9.03      0.93 o 
   4   8   3       40.67       39.92      2.13 o 
   5   8   3       55.21       55.44      2.71 o 
  -5   9   3       10.73       11.97      1.36 o 
  -4   9   3        5.81        5.97      1.15 o 
  -3   9   3        6.14        6.05      1.08 o 
  -2   9   3       27.60       26.55      1.54 o 
  -1   9   3       90.30       89.33      5.39 o 
   0   9   3        5.01        5.29      0.96 o 
   1   9   3       57.34       49.31      2.63 o 
   2   9   3       24.47       20.63      1.36 o 
   3   9   3       34.86       32.99      1.56 o 
   4   9   3        6.89        5.47      1.75 o 
   5   9   3        3.61        4.03      2.81 o 
  -4  10   3       16.47       19.02      2.09 o 
  -3  10   3       17.90       18.35      1.99 o 
  -2  10   3       15.10       17.21      1.91 o 
  -1  10   3       91.11       86.89      7.52 o 
   0  10   3      104.93      107.34      3.37 o 
   1  10   3        1.31        1.59      0.68 o 
   2  10   3       29.17       24.72      1.95 o 
   3  10   3       22.64       21.94      1.92 o 
   4  10   3       49.95       51.08      2.63 o 
  -3  11   3       17.05       14.60      1.89 o 
  -2  11   3       27.33       29.53      2.35 o 
  -1  11   3        5.54        4.52      1.63 o 
   0  11   3       35.06       33.94      2.10 o 
   1  11   3       35.50       34.87      2.22 o 
   2  11   3        0.30        0.69      0.65 o 
   3  11   3       10.74       11.00      1.51 o 
   0  12   3       17.98       18.61      1.82 o 
  -7   0   4        1.61        1.95      0.67 o 
  -6   0   4       12.76       11.26      1.29 o 
  -5   0   4      128.84      121.95      3.56 o 
  -4   0   4       63.68       63.50      2.15 o 
  -3   0   4        0.13        0.08      0.16 o 
  -2   0   4      172.10      181.82      2.13 o 
  -1   0   4        5.83        9.99      0.44 o 
   0   0   4       14.24       14.05      0.53 o 
   1   0   4       18.05       19.53      0.81 o 
   2   0   4       20.67       20.51      0.64 o 
   3   0   4       60.83       63.63      1.72 o 
   4   0   4       14.58       13.24      0.96 o 
   5   0   4        3.66        2.52      0.53 o 
   6   0   4        0.65        0.65      0.67 o 
   7   0   4        4.19        3.53      1.27 o 
  -7   1   4        8.27        7.69      0.74 o 
  -6   1   4       31.29       30.46      1.42 o 
  -5   1   4       34.47       32.08      1.52 o 
  -4   1   4       94.49       93.21      1.45 o 
  -3   1   4      366.17      381.21      3.05 o 
  -2   1   4      538.65      579.83      4.09 o 
  -1   1   4      116.61      119.28      1.10 o 
   0   1   4     1109.38     1190.09      7.42 o 
   1   1   4      710.77      787.14      5.29 o 
   2   1   4       75.11       80.08      1.08 o 
   3   1   4       17.06       17.06      0.50 o 
   4   1   4       20.91       20.60      0.73 o 
   5   1   4        1.63        0.67      0.30 o 
   6   1   4       50.85       46.74      1.89 o 
   7   1   4       50.03       50.18      2.14 o 
  -7   2   4        1.20        1.60      0.51 o 
  -6   2   4       21.40       20.81      1.17 o 
  -5   2   4        5.15        4.49      0.53 o 
  -4   2   4      134.25      131.82      1.77 o 
  -3   2   4      255.57      261.33      2.46 o 
  -2   2   4      179.86      203.46      2.20 o 
  -1   2   4      361.22      375.55      2.69 o 
   0   2   4       38.33       42.40      0.50 o 
   1   2   4       36.35       30.61      0.52 o 
   2   2   4        1.38        0.87      0.13 o 
   3   2   4        1.84        1.81      0.28 o 
   4   2   4       21.00       25.38      0.77 o 
   5   2   4       11.10       11.13      0.88 o 
   6   2   4        6.46        7.01      0.77 o 
   7   2   4       28.43       27.84      1.92 o 
  -7   3   4       13.46       15.50      1.48 o 
  -6   3   4        8.51        8.32      0.78 o 
  -5   3   4       96.92      101.13      2.03 o 
  -4   3   4      152.63      149.64      1.90 o 
  -3   3   4       25.70       24.64      0.92 o 
  -2   3   4      191.90      194.88      2.06 o 
  -1   3   4      630.19      668.03      5.00 o 
   0   3   4      139.15      144.08      1.16 o 
   1   3   4       62.05       59.18      0.74 o 
   2   3   4        6.34        7.48      0.29 o 
   3   3   4       55.94       62.73      1.22 o 
   4   3   4       49.08       36.96      1.36 o 
   5   3   4      112.27      101.26      2.29 o 
   6   3   4        2.84        3.57      1.06 o 
   7   3   4       29.30       29.12      2.57 o 
  -7   4   4        0.26        0.76      0.70 o 
  -6   4   4        6.45        5.55      0.88 o 
  -5   4   4       60.44       58.69      1.92 o 
  -4   4   4       50.04       50.28      1.19 o 
  -3   4   4      126.40      119.94      1.95 o 
  -2   4   4       12.39       12.53      0.52 o 
  -1   4   4      406.85      411.31      3.55 o 
   0   4   4      153.04      163.60      1.54 o 
   1   4   4       17.85       18.03      0.46 o 
   2   4   4        1.67        1.21      0.20 o 
   3   4   4        5.10        4.46      0.37 o 
   4   4   4       22.23       19.94      0.92 o 
   5   4   4       26.82       24.05      1.55 o 
   6   4   4       33.18       34.17      1.91 o 
   7   4   4       97.34       96.66      3.91 o 
  -6   5   4       26.14       33.79      3.26 o 
  -5   5   4       19.01       20.77      1.43 o 
  -4   5   4       12.19       10.68      0.92 o 
  -3   5   4       98.14       94.03      2.05 o 
  -2   5   4      197.79      198.34      2.20 o 
  -1   5   4      234.01      238.22      2.35 o 
   0   5   4      268.83      269.75      2.47 o 
   1   5   4       69.19       75.23      1.38 o 
   2   5   4       55.26       59.46      1.29 o 
   3   5   4       62.85       60.33      1.42 o 
   4   5   4      148.30      130.16      2.68 o 
   5   5   4        4.49        4.83      0.74 o 
   6   5   4       16.17       14.42      1.35 o 
  -6   6   4        5.44        3.69      1.74 o 
  -5   6   4       47.83       53.52      2.50 o 
  -4   6   4       25.24       25.37      1.83 o 
  -3   6   4        0.64        1.45      0.85 o 
  -2   6   4      138.40      141.69      1.98 o 
  -1   6   4       24.50       24.46      0.65 o 
   0   6   4       61.16       60.12      1.39 o 
   1   6   4       49.78       51.83      1.08 o 
   2   6   4        8.45        8.81      0.56 o 
   3   6   4       33.26       34.30      1.21 o 
   4   6   4        2.52        3.38      0.53 o 
   5   6   4       49.22       48.14      1.94 o 
   6   6   4      143.21      154.34      3.92 o 
  -6   7   4        0.45        1.88      0.63 o 
  -5   7   4       17.07       17.97      1.45 o 
  -4   7   4        2.66        2.74      0.55 o 
  -3   7   4      118.21      127.19      4.65 o 
  -2   7   4      164.64      166.12      2.93 o 
  -1   7   4       18.35       16.96      0.80 o 
   0   7   4        7.02        7.55      0.51 o 
   1   7   4       77.88       81.05      1.61 o 
   2   7   4      136.11      129.91      2.42 o 
   3   7   4       38.98       31.55      1.21 o 
   4   7   4       11.20       11.25      0.93 o 
   5   7   4       26.69       24.17      1.80 o 
   6   7   4        0.89        1.12      0.55 o 
  -5   8   4        2.41        1.50      0.57 o 
  -4   8   4        9.72       11.05      1.82 o 
  -3   8   4        9.18        9.27      0.92 o 
  -2   8   4        7.66        8.71      1.03 o 
  -1   8   4      133.97      127.29      3.17 o 
   0   8   4       43.70       41.24      1.20 o 
   1   8   4       18.17       16.31      1.10 o 
   2   8   4       16.21       15.42      1.76 o 
   3   8   4        4.82        3.91      1.39 o 
   4   8   4       42.65       45.00      1.89 o 
   5   8   4       70.10       77.02      4.65 o 
  -4   9   4       39.77       43.62      2.44 o 
  -3   9   4       44.68       45.01      2.35 o 
  -2   9   4       18.57       22.27      1.62 o 
  -1   9   4        4.15        3.58      0.71 o 
   0   9   4       21.60       14.42      7.01 o 
   1   9   4       27.21       27.96      2.43 o 
   2   9   4       83.78       75.38      2.29 o 
   3   9   4       26.57       26.70      1.67 o 
   4   9   4        6.92        4.41      1.09 o 
  -4  10   4        4.46        6.20      1.20 o 
  -3  10   4        4.30        3.80      0.96 o 
  -2  10   4       27.02       22.75      1.81 o 
  -1  10   4       24.42       25.30      1.63 o 
   0  10   4       65.41       64.08      3.39 o 
   1  10   4        7.13        7.42      1.24 o 
   2  10   4       13.79       12.22      1.41 o 
   3  10   4        6.29        6.37      0.93 o 
   4  10   4       74.32       77.59      3.32 o 
  -2  11   4       12.15       12.03      1.68 o 
  -1  11   4       17.04       14.60      1.91 o 
   0  11   4       60.26       56.18      3.39 o 
   1  11   4        3.88        4.12      0.98 o 
   2  11   4       11.90       12.34      1.83 o 
  -7   0   5       58.00       59.28      3.04 o 
  -6   0   5       28.56       26.14      1.89 o 
  -5   0   5       17.49       17.07      1.28 o 
  -4   0   5       22.53       21.46      1.09 o 
  -3   0   5       12.48       13.23      0.59 o 
  -2   0   5      748.61      766.31      8.08 o 
  -1   0   5      126.71      140.27      2.14 o 
   0   0   5      150.92      154.47      2.12 o 
   1   0   5        0.09        0.01      0.14 o 
   2   0   5       56.78       58.04      1.79 o 
   3   0   5      131.69      123.71      1.95 o 
   4   0   5        2.55        2.22      0.41 o 
   5   0   5        0.95        2.07      0.70 o 
   6   0   5        4.61        3.84      0.84 o 
   7   0   5        0.00        0.93      0.87 o 
  -7   1   5       27.09       27.89      1.38 o 
  -6   1   5       13.15       13.30      0.89 o 
  -5   1   5       26.10       23.76      1.07 o 
  -4   1   5        0.19        0.42      0.18 o 
  -3   1   5       16.95       17.83      0.42 o 
  -2   1   5        5.12        5.34      0.41 o 
  -1   1   5       24.82       24.42      0.62 o 
   0   1   5      461.68      510.16      3.53 o 
   1   1   5       63.12       68.20      0.79 o 
   2   1   5       49.00       57.45      0.88 o 
   3   1   5       72.85       72.48      1.06 o 
   4   1   5       26.96       26.47      0.81 o 
   5   1   5       39.76       40.15      1.23 o 
   6   1   5       38.92       39.46      1.76 o 
   7   1   5       36.83       39.17      2.10 o 
  -7   2   5       28.45       27.83      1.39 o 
  -6   2   5       31.27       34.68      1.48 o 
  -5   2   5        2.46        2.32      0.43 o 
  -4   2   5       40.19       37.75      0.86 o 
  -3   2   5       28.03       26.70      0.81 o 
  -2   2   5       97.34       96.42      1.20 o 
  -1   2   5      266.18      292.22      2.25 o 
   0   2   5      200.30      198.80      2.37 o 
   1   2   5      159.33      159.89      1.80 o 
   2   2   5      186.21      173.13      1.76 o 
   3   2   5       62.97       61.80      1.02 o 
   4   2   5       43.64       44.00      1.00 o 
   5   2   5        3.72        3.55      0.56 o 
   6   2   5        1.53        2.12      0.57 o 
   7   2   5       23.97       26.49      1.89 o 
  -7   3   5       19.31       20.03      1.69 o 
  -6   3   5       13.92       13.80      1.00 o 
  -5   3   5       10.61       10.04      0.78 o 
  -4   3   5       15.32       13.92      0.76 o 
  -3   3   5       13.77       14.57      0.75 o 
  -2   3   5       37.40       43.80      0.92 o 
  -1   3   5      392.17      422.30      3.62 o 
   0   3   5      349.22      385.15      2.84 o 
   1   3   5       10.25        9.05      0.36 o 
   2   3   5      373.66      393.75      3.30 o 
   3   3   5       10.96       11.61      0.70 o 
   4   3   5       25.61       21.71      0.95 o 
   5   3   5       23.79       19.99      1.19 o 
   6   3   5       30.43       33.35      2.23 o 
   7   3   5       31.08       33.37      2.65 o 
  -6   4   5       40.10       44.54      1.96 o 
  -5   4   5       28.60       31.87      1.29 o 
  -4   4   5       58.69       58.22      1.47 o 
  -3   4   5       34.04       32.15      1.48 o 
  -2   4   5       42.52       45.07      0.98 o 
  -1   4   5      126.17      116.70      1.36 o 
   0   4   5      177.69      174.91      1.57 o 
   1   4   5       67.30       63.34      1.00 o 
   2   4   5      239.45      232.47      2.44 o 
   3   4   5       13.71       13.90      0.76 o 
   4   4   5       18.81       23.96      1.65 o 
   5   4   5       20.64       23.15      1.55 o 
   6   4   5       31.51       31.35      2.41 o 
  -6   5   5       24.19       21.87      2.06 o 
  -5   5   5       20.02       23.37      1.55 o 
  -4   5   5       17.12       17.54      0.96 o 
  -3   5   5       34.69       35.97      1.07 o 
  -2   5   5       49.93       57.06      1.14 o 
  -1   5   5       81.88       87.52      1.17 o 
   0   5   5       66.33       66.75      1.45 o 
   1   5   5      112.70      114.11      1.82 o 
   2   5   5        8.78        9.81      0.64 o 
   3   5   5      179.30      172.68      2.70 o 
   4   5   5        2.81        3.25      0.61 o 
   5   5   5        6.81        7.40      0.92 o 
   6   5   5       24.04       24.44      1.76 o 
  -6   6   5        1.88        1.22      1.73 o 
  -5   6   5        3.70        5.07      0.99 o 
  -4   6   5       50.79       53.70      2.26 o 
  -3   6   5        1.12        0.94      0.41 o 
  -2   6   5      201.25      187.99      2.97 o 
  -1   6   5        6.91        7.16      0.43 o 
   0   6   5       98.98       98.84      1.93 o 
   1   6   5      178.64      168.88      2.47 o 
   2   6   5        5.44        5.25      0.62 o 
   3   6   5       10.45       10.65      0.83 o 
   4   6   5       14.58       14.91      1.20 o 
   5   6   5        8.52        8.71      1.08 o 
   6   6   5      165.27      171.16      4.25 o 
  -5   7   5       21.39       22.34      2.87 o 
  -4   7   5        1.60        4.88      1.36 o 
  -3   7   5        5.72        4.64      0.69 o 
  -2   7   5       38.00       39.61      1.49 o 
  -1   7   5       13.29       12.16      0.71 o 
   0   7   5       95.54       90.87      1.60 o 
   1   7   5       35.46       34.16      1.15 o 
   2   7   5       35.45       31.85      1.17 o 
   3   7   5        8.55        6.85      0.70 o 
   4   7   5       46.52       46.12      2.26 o 
   5   7   5       22.19       25.41      1.75 o 
  -5   8   5        3.13        4.10      0.79 o 
  -4   8   5       13.71       14.78      1.45 o 
  -3   8   5       22.29       24.74      1.44 o 
  -2   8   5        4.65        4.75      0.76 o 
  -1   8   5       25.53       26.14      1.38 o 
   0   8   5       84.98       80.38      2.09 o 
   1   8   5       35.93       35.53      1.51 o 
   2   8   5       49.26       52.31      1.84 o 
   3   8   5        8.89        8.04      1.05 o 
   4   8   5        7.65       10.78      0.97 o 
   5   8   5      138.20      143.84      3.73 o 
  -4   9   5        7.16       11.08      1.37 o 
  -3   9   5       42.06       46.41      2.24 o 
  -2   9   5       25.80       28.15      1.74 o 
  -1   9   5       41.52       36.37      2.09 o 
   0   9   5       24.41       24.90      1.56 o 
   1   9   5       30.68       31.48      1.48 o 
   2   9   5        0.15        0.57      0.42 o 
   3   9   5        8.08        8.52      1.00 o 
   4   9   5       30.22       33.20      2.03 o 
  -3  10   5        2.63        4.07      0.93 o 
  -2  10   5       21.24       21.77      1.73 o 
  -1  10   5       56.11       57.94      2.94 o 
   0  10   5       31.02       34.82      3.45 o 
   1  10   5        2.70        3.09      0.82 o 
   2  10   5       35.26       37.65      2.43 o 
   3  10   5       19.29       18.72      2.13 o 
  -2  11   5       12.81       10.29      1.47 o 
  -1  11   5        8.94        9.31      1.51 o 
   0  11   5       32.41       32.66      2.57 o 
   1  11   5       22.29       21.80      1.91 o 
   2  11   5        8.03        6.68      1.40 o 
  -7   0   6        8.37        8.22      1.14 o 
  -6   0   6        0.00        0.03      0.46 o 
  -5   0   6        1.01        0.36      0.65 o 
  -4   0   6       14.82       14.31      0.86 o 
  -3   0   6        1.29        1.13      0.35 o 
  -2   0   6       79.34       81.72      1.34 o 
  -1   0   6        3.01        6.49      0.87 o 
   0   0   6       70.76       77.71      1.42 o 
   1   0   6      808.20      839.21      9.12 o 
   2   0   6        0.59        0.05      0.37 o 
   3   0   6       72.76       71.46      1.88 o 
   4   0   6      735.19      711.78     11.21 o 
   5   0   6       37.91       39.11      1.92 o 
   6   0   6       11.40       11.92      1.56 o 
   7   0   6        1.64        2.47      1.17 o 
  -7   1   6        3.30        3.97      0.67 o 
  -6   1   6        1.44        1.36      0.42 o 
  -5   1   6       26.13       24.92      1.13 o 
  -4   1   6       26.55       22.70      0.74 o 
  -3   1   6        2.34        3.34      0.28 o 
  -2   1   6       22.66       21.09      0.51 o 
  -1   1   6      173.06      183.52      1.88 o 
   0   1   6      256.96      284.49      2.22 o 
   1   1   6      909.58     1003.22      9.29 o 
   2   1   6      602.97      610.03      5.36 o 
   3   1   6      184.14      175.13      2.11 o 
   4   1   6       44.44       43.68      1.27 o 
   5   1   6        4.29        5.83      0.66 o 
   6   1   6        3.38        4.53      0.75 o 
   7   1   6        8.03        6.24      1.43 o 
  -7   2   6       27.51       28.66      1.45 o 
  -6   2   6       53.97       55.94      1.59 o 
  -5   2   6        1.33        1.02      0.35 o 
  -4   2   6       12.16       11.85      0.57 o 
  -3   2   6       38.78       36.68      0.90 o 
  -2   2   6       50.84       51.00      0.96 o 
  -1   2   6       87.58       91.89      1.04 o 
   0   2   6      177.64      185.97      1.71 o 
   1   2   6       27.07       30.67      0.83 o 
   2   2   6       85.98       79.92      1.10 o 
   3   2   6      334.38      314.08      3.38 o 
   4   2   6       60.20       65.65      1.55 o 
   5   2   6      151.47      150.12      4.24 o 
   6   2   6        6.02        4.81      0.79 o 
   7   2   6        7.17        9.12      1.14 o 
  -7   3   6       11.13       12.17      1.29 o 
  -6   3   6       64.47       65.68      1.72 o 
  -5   3   6        3.25        2.27      0.46 o 
  -4   3   6        0.38       -0.16      0.26 o 
  -3   3   6       80.27       66.30      1.35 o 
  -2   3   6       43.53       41.64      0.96 o 
  -1   3   6       56.39       61.91      0.95 o 
   0   3   6      444.39      473.66      3.47 o 
   1   3   6      174.18      171.43      1.93 o 
   2   3   6      446.54      442.96      3.78 o 
   3   3   6       92.82       93.58      2.52 o 
   4   3   6       32.96       32.77      1.13 o 
   5   3   6        5.11        3.82      0.59 o 
   6   3   6        9.04        8.56      1.05 o 
  -6   4   6       43.40       43.64      1.98 o 
  -5   4   6       19.01       19.36      1.25 o 
  -4   4   6       22.17       22.46      1.23 o 
  -3   4   6        3.52        3.50      0.43 o 
  -2   4   6       37.15       34.06      1.08 o 
  -1   4   6       47.53       42.00      0.85 o 
   0   4   6       89.89       82.10      1.19 o 
   1   4   6       20.18       19.50      0.64 o 
   2   4   6      221.86      213.03      2.87 o 
   3   4   6       55.33       51.87      1.53 o 
   4   4   6       25.58       25.20      2.32 o 
   5   4   6       33.74       34.17      1.71 o 
   6   4   6       23.48       23.14      2.15 o 
  -6   5   6        5.46        5.93      0.91 o 
  -5   5   6       22.99       24.49      2.63 o 
  -4   5   6       57.70       58.01      1.78 o 
  -3   5   6        0.71        0.64      0.28 o 
  -2   5   6      140.92      137.34      2.19 o 
  -1   5   6      188.47      200.28      2.36 o 
   0   5   6       14.15       12.20      0.57 o 
   1   5   6      115.42      111.54      2.05 o 
   2   5   6       25.21       23.91      1.29 o 
   3   5   6       14.45       18.05      1.68 o 
   4   5   6       10.13        9.26      0.99 o 
   5   5   6       24.68       25.31      1.69 o 
   6   5   6       29.12       31.44      5.21 o 
  -6   6   6       10.16       11.73      1.55 o 
  -5   6   6       45.79       47.81      2.41 o 
  -4   6   6        9.98       12.10      1.34 o 
  -3   6   6       27.03       27.13      1.36 o 
  -2   6   6       17.43       17.22      0.97 o 
  -1   6   6       17.24       15.30      1.00 o 
   0   6   6       51.07       50.21      1.35 o 
   1   6   6      465.41      448.77      5.35 o 
   2   6   6        5.47        6.12      0.60 o 
   3   6   6       58.03       59.94      1.73 o 
   4   6   6        5.37        6.00      0.83 o 
   5   6   6       19.08       18.94      2.28 o 
   6   6   6       10.07       10.46      1.48 o 
  -5   7   6       19.07       20.02      2.78 o 
  -4   7   6       29.23       27.48      2.95 o 
  -3   7   6       82.65       91.02      2.33 o 
  -2   7   6       65.85       66.08      2.33 o 
  -1   7   6       41.15       40.06      1.44 o 
   0   7   6       91.20       93.58      1.65 o 
   1   7   6        2.14        1.64      0.43 o 
   2   7   6        4.66        4.77      0.76 o 
   3   7   6       24.49       21.67      1.40 o 
   4   7   6       15.96       15.64      1.62 o 
   5   7   6       27.37       31.18      3.95 o 
  -5   8   6       22.14       22.51      1.45 o 
  -4   8   6       39.49       42.79      1.95 o 
  -3   8   6       43.53       44.28      1.78 o 
  -2   8   6        6.95        6.57      0.82 o 
  -1   8   6       62.42       63.68      2.03 o 
   0   8   6      261.19      264.55      4.45 o 
   1   8   6       15.81       18.41      2.02 o 
   2   8   6       28.06       28.54      1.52 o 
   3   8   6       12.62       13.39      1.21 o 
   4   8   6       11.49       12.16      1.22 o 
   5   8   6       35.15       39.65      2.56 o 
  -4   9   6       43.83       45.22      2.19 o 
  -3   9   6       17.13       16.29      1.25 o 
  -2   9   6       29.65       33.91      1.85 o 
  -1   9   6      102.20      113.35      3.92 o 
   0   9   6       29.00       28.29      1.69 o 
   1   9   6        2.23        1.89      0.53 o 
   2   9   6       44.97       40.91      1.74 o 
   3   9   6       11.21       11.49      1.16 o 
   4   9   6       23.01       25.20      2.52 o 
  -3  10   6       22.39       22.05      1.60 o 
  -2  10   6       58.72       62.06      2.84 o 
  -1  10   6       65.47       70.27      3.25 o 
   0  10   6       14.75       15.79      1.88 o 
   1  10   6       46.40       49.06      2.35 o 
   2  10   6       10.63       12.64      1.21 o 
   3  10   6       10.26        9.78      1.12 o 
  -2  11   6       16.10       14.64      1.71 o 
  -1  11   6       27.21       31.33      2.27 o 
   0  11   6        6.88        0.91      0.45 o 
   1  11   6        0.73        0.54      0.76 o 
   2  11   6       11.10        9.51      1.40 o 
  -7   0   7       41.13       39.41      2.37 o 
  -6   0   7        3.35        3.84      0.80 o 
  -5   0   7       87.04       71.73      3.08 o 
  -4   0   7       83.00       76.58      1.88 o 
  -3   0   7        9.59       11.19      0.71 o 
  -2   0   7      227.70      217.42      2.74 o 
  -1   0   7        6.55        5.95      0.46 o 
   0   0   7        0.17       -0.19      0.20 o 
   1   0   7        6.39        5.46      0.53 o 
   2   0   7      104.78       99.35      2.20 o 
   3   0   7      203.23      192.75      3.56 o 
   4   0   7       57.23       59.06      2.27 o 
   5   0   7        0.01        0.17      0.39 o 
   6   0   7       66.93       62.93      4.12 o 
  -7   1   7        1.52        1.69      0.48 o 
  -6   1   7        1.24        0.59      0.50 o 
  -5   1   7       12.19        8.94      0.71 o 
  -4   1   7      105.45       85.36      1.50 o 
  -3   1   7       95.35       85.49      1.26 o 
  -2   1   7      139.10      130.95      1.78 o 
  -1   1   7       84.32       86.54      1.37 o 
   0   1   7      143.87      141.62      1.34 o 
   1   1   7       73.46       76.32      1.39 o 
   2   1   7       13.02       16.22      0.78 o 
   3   1   7      266.62      253.93      3.04 o 
   4   1   7      111.94      109.42      2.86 o 
   5   1   7        3.91        3.79      0.69 o 
   6   1   7        5.53        5.66      0.86 o 
  -7   2   7        4.48        4.82      1.63 o 
  -6   2   7        5.32        5.86      0.67 o 
  -5   2   7       20.17       18.56      1.01 o 
  -4   2   7       32.44       26.96      0.84 o 
  -3   2   7       16.00       14.41      0.74 o 
  -2   2   7      107.03      109.36      1.43 o 
  -1   2   7       64.61       64.01      0.88 o 
   0   2   7       10.40       14.31      0.41 o 
   1   2   7       39.69       40.14      0.99 o 
   2   2   7       99.80       97.24      1.45 o 
   3   2   7      474.60      472.56      5.15 o 
   4   2   7       34.96       36.07      1.46 o 
   5   2   7       45.89       41.91      2.17 o 
   6   2   7       13.52       12.85      1.34 o 
  -6   3   7       12.34       10.80      0.88 o 
  -5   3   7       53.82       49.34      1.78 o 
  -4   3   7        8.71       11.12      0.83 o 
  -3   3   7      203.25      183.08      2.52 o 
  -2   3   7       26.93       26.16      0.84 o 
  -1   3   7       13.91       14.96      0.47 o 
   0   3   7       67.02       72.49      1.31 o 
   1   3   7       70.08       65.47      1.33 o 
   2   3   7      183.89      170.94      2.60 o 
   3   3   7       92.41       99.11      2.28 o 
   4   3   7      116.47      120.70      2.57 o 
   5   3   7      172.12      174.95      3.87 o 
   6   3   7        4.57        4.41      1.11 o 
  -6   4   7        3.74        3.47      0.71 o 
  -5   4   7       22.25       25.26      1.35 o 
  -4   4   7       25.60       26.83      1.16 o 
  -3   4   7       23.42       22.02      0.91 o 
  -2   4   7        9.92        7.34      0.61 o 
  -1   4   7       49.27       53.47      0.75 o 
   0   4   7      118.37      118.58      1.43 o 
   1   4   7       76.81       72.86      1.49 o 
   2   4   7      380.83      372.09      4.85 o 
   3   4   7       28.29       27.76      1.26 o 
   4   4   7       76.08       77.57      2.40 o 
   5   4   7       67.28       65.39      2.91 o 
   6   4   7       56.54       56.23      2.86 o 
  -6   5   7       30.29       33.34      1.85 o 
  -5   5   7        9.32        8.24      0.89 o 
  -4   5   7       68.64       72.52      1.79 o 
  -3   5   7        5.38        5.95      0.54 o 
  -2   5   7       29.85       27.39      0.86 o 
  -1   5   7       30.55       30.19      0.59 o 
   0   5   7        3.29        2.89      0.35 o 
   1   5   7      276.17      265.10      3.40 o 
   2   5   7      104.56      103.16      2.01 o 
   3   5   7       29.20       29.32      1.57 o 
   4   5   7       58.33       58.00      2.11 o 
   5   5   7       90.52       85.24      9.07 o 
   6   5   7       64.70       60.45      3.03 o 
  -6   6   7        4.41        4.58      0.94 o 
  -5   6   7       23.93       23.13      3.43 o 
  -4   6   7      123.65      128.94      2.72 o 
  -3   6   7        7.56        7.45      0.78 o 
  -2   6   7       12.00       10.75      0.82 o 
  -1   6   7       25.11       24.32      1.54 o 
   0   6   7       77.81       75.08      2.62 o 
   1   6   7      114.05      110.33      1.98 o 
   2   6   7        8.88        8.21      0.68 o 
   3   6   7      102.44      103.70      2.81 o 
   4   6   7       44.39       42.94      1.87 o 
   5   6   7        4.51        3.90      0.96 o 
  -5   7   7       45.21       50.31      2.77 o 
  -4   7   7        8.93        8.92      1.36 o 
  -3   7   7        2.62        1.93      0.95 o 
  -2   7   7        5.23        6.50      1.60 o 
  -1   7   7       13.68       12.76      0.88 o 
   0   7   7      118.52      113.99      2.63 o 
   1   7   7       62.80       60.04      1.87 o 
   2   7   7       20.40       21.77      1.21 o 
   3   7   7       12.70       13.32      1.21 o 
   4   7   7       41.60       41.02      1.88 o 
   5   7   7       15.85       16.12      2.41 o 
  -4   8   7       18.86       22.61      1.29 o 
  -3   8   7       22.92       24.34      1.16 o 
  -2   8   7       10.75       11.94      0.93 o 
  -1   8   7       56.95       56.78      1.93 o 
   0   8   7       51.70       52.14      2.01 o 
   1   8   7       32.33       33.56      1.44 o 
   2   8   7       14.33       16.33      1.26 o 
   3   8   7       31.73       29.42      1.54 o 
   4   8   7        6.12        6.34      0.91 o 
  -4   9   7        4.20        4.03      0.76 o 
  -3   9   7        6.98        6.82      0.90 o 
  -2   9   7        3.48        3.44      0.73 o 
  -1   9   7       46.79       46.20      2.31 o 
   0   9   7       85.94       89.19      2.83 o 
   1   9   7        5.82        7.00      2.45 o 
   2   9   7        5.44        4.13      0.73 o 
   3   9   7       20.23       18.85      1.50 o 
   4   9   7        6.27        8.89      1.91 o 
  -3  10   7        8.47        8.03      1.07 o 
  -2  10   7        8.91        8.23      1.15 o 
  -1  10   7       87.70       81.37      3.49 o 
   0  10   7        6.01        6.10      1.24 o 
   1  10   7        8.35        8.15      1.49 o 
   2  10   7        3.85        3.74      0.89 o 
   3  10   7        2.94        2.42      0.79 o 
  -1  11   7       60.02       61.75      3.17 o 
   0  11   7        2.74        2.61      0.94 o 
  -6   0   8        7.90        7.28      1.07 o 
  -5   0   8        5.61        4.08      0.79 o 
  -4   0   8      190.72      173.07      3.71 o 
  -3   0   8        6.37        8.37      0.69 o 
  -2   0   8      137.69      126.36      2.59 o 
  -1   0   8      578.70      563.80      7.33 o 
   0   0   8      110.52      112.78      2.05 o 
   1   0   8       17.60       18.60      2.75 o 
   2   0   8       40.47       41.95      2.54 o 
   3   0   8      115.92      107.47      2.58 o 
   4   0   8      256.70      260.38      5.62 o 
   5   0   8        1.75        3.50      0.81 o 
   6   0   8      176.96      193.71      7.79 o 
  -6   1   8       25.96       25.03      1.30 o 
  -5   1   8       40.42       35.57      1.40 o 
  -4   1   8       91.98       83.71      1.74 o 
  -3   1   8       64.51       61.72      1.10 o 
  -2   1   8       36.28       37.70      0.92 o 
  -1   1   8      274.31      260.65      2.50 o 
   0   1   8        0.77        0.60      0.20 o 
   1   1   8       30.51       33.05      1.89 o 
   2   1   8       30.81       30.84      1.44 o 
   3   1   8      271.12      259.44      4.13 o 
   4   1   8      394.28      375.19      5.10 o 
   5   1   8       66.03       66.84      2.41 o 
   6   1   8        6.90        8.72      1.07 o 
  -6   2   8       25.04       24.85      1.41 o 
  -5   2   8       87.18       85.69      1.91 o 
  -4   2   8        5.13        3.94      0.48 o 
  -3   2   8      245.82      229.77      2.96 o 
  -2   2   8      288.83      285.79      3.28 o 
  -1   2   8      164.17      156.90      2.16 o 
   0   2   8       94.61       97.67      1.52 o 
   1   2   8       57.68       53.16      1.40 o 
   2   2   8      126.85      122.55      2.30 o 
   3   2   8       34.68       32.18      1.30 o 
   4   2   8       23.71       26.27      1.85 o 
   5   2   8      272.38      284.03      5.29 o 
   6   2   8        4.13        3.76      0.73 o 
  -6   3   8       14.95       13.09      1.07 o 
  -5   3   8       27.45       25.74      1.36 o 
  -4   3   8       75.49       72.25      2.47 o 
  -3   3   8      123.68      133.09      2.33 o 
  -2   3   8       76.22       65.93      1.31 o 
  -1   3   8      165.34      151.66      2.31 o 
   0   3   8       90.43       82.24      1.63 o 
   1   3   8       19.67       19.03      0.80 o 
   2   3   8      237.77      233.84      3.74 o 
   3   3   8       53.30       54.16      3.00 o 
   4   3   8       32.61       32.49      1.64 o 
   5   3   8       53.64       48.03      1.96 o 
   6   3   8       32.28       30.35      2.50 o 
  -6   4   8       30.65       28.99      2.24 o 
  -5   4   8       31.70       33.37      1.85 o 
  -4   4   8       38.42       38.80      1.38 o 
  -3   4   8      271.22      254.61      3.51 o 
  -2   4   8       78.51       74.16      1.46 o 
  -1   4   8       43.14       38.83      0.99 o 
   0   4   8       58.41       56.51      1.30 o 
   1   4   8      219.28      211.53      3.42 o 
   2   4   8      116.48      113.55      3.88 o 
   3   4   8       17.90       18.47      1.39 o 
   4   4   8       95.52       99.64      3.51 o 
   5   4   8        4.24        5.50      1.11 o 
   6   4   8       48.18       50.16      2.75 o 
  -6   5   8       37.93       35.63      1.96 o 
  -5   5   8       38.12       36.98      2.05 o 
  -4   5   8       65.13       64.90      1.75 o 
  -3   5   8       52.73       54.09      1.76 o 
  -2   5   8       23.87       17.69      0.85 o 
  -1   5   8        1.16        0.75      0.22 o 
   0   5   8       89.10       86.72      2.03 o 
   1   5   8      142.73      139.95      3.07 o 
   2   5   8       46.04       42.64      2.35 o 
   3   5   8       33.26       33.69      2.12 o 
   4   5   8        9.90        9.19      1.30 o 
   5   5   8        3.50        3.37      0.91 o 
  -5   6   8       13.37       13.17      1.34 o 
  -4   6   8       58.28       63.95      2.02 o 
  -3   6   8        1.81        1.64      0.52 o 
  -2   6   8      106.88      101.64      2.21 o 
  -1   6   8       84.89       76.76      1.77 o 
   0   6   8       21.13       22.58      1.27 o 
   1   6   8      198.92      189.02      4.34 o 
   2   6   8       29.73       31.24      2.01 o 
   3   6   8       68.98       71.21      2.92 o 
   4   6   8        3.08        3.89      0.95 o 
   5   6   8       20.33       24.68      3.50 o 
  -5   7   8       57.15       63.53      3.15 o 
  -4   7   8       21.87       21.09      2.00 o 
  -2   7   8        3.96        5.05      1.57 o 
  -1   7   8       50.51       46.12      1.41 o 
   0   7   8       59.80       58.49      3.31 o 
   1   7   8       64.39       61.17      3.73 o 
   2   7   8       21.58       21.06      1.49 o 
   3   7   8       24.53       26.20      2.12 o 
   4   7   8       29.87       33.14      2.45 o 
   5   7   8        0.33        1.05      0.65 o 
  -2   8   8       13.66       15.46      0.98 o 
  -1   8   8       27.71       25.73      1.74 o 
   0   8   8       59.33       54.41      2.38 o 
   1   8   8        4.94        3.80      1.16 o 
   2   8   8      184.36      181.84      3.88 o 
   3   8   8        2.04        2.68      0.86 o 
   4   8   8        1.57        2.28      0.78 o 
  -3   9   8       28.33       30.09      1.43 o 
  -2   9   8       19.80       20.83      1.35 o 
  -1   9   8       24.75       23.83      1.64 o 
   0   9   8        7.69        7.87      1.12 o 
   1   9   8        8.29        9.15      1.15 o 
   2   9   8        4.23        4.82      0.92 o 
   3   9   8       43.28       50.92      3.77 o 
  -2  10   8       12.79       16.96      1.37 o 
  -1  10   8        7.89        9.77      1.34 o 
   0  10   8       17.84       16.40      1.89 o 
   1  10   8       43.33       41.30      2.85 o 
   2  10   8       32.91       33.37      2.38 o 
  -6   0   9        3.40        4.56      0.92 o 
  -5   0   9        5.39        5.27      0.86 o 
  -4   0   9       19.59       17.40      1.37 o 
  -3   0   9      152.15      139.38      2.65 o 
  -2   0   9        7.82        7.05      0.74 o 
  -1   0   9       96.76       85.64      2.12 o 
   0   0   9        8.56       11.41      0.90 o 
   1   0   9      256.54      215.34      4.80 o 
   2   0   9       18.98       17.56      1.43 o 
   3   0   9        0.85        1.12      0.48 o 
   4   0   9       33.82       37.46      3.66 o 
   5   0   9        5.71        8.29      1.86 o 
   6   0   9       24.22       26.19      3.37 o 
  -6   1   9       15.12       14.19      1.03 o 
  -5   1   9        5.88        6.75      0.70 o 
  -4   1   9       25.15       23.91      1.16 o 
  -3   1   9      117.68      107.66      2.07 o 
  -2   1   9      761.99      733.53      6.83 o 
  -1   1   9      516.18      486.94     11.16 o 
   0   1   9       94.73       96.02      1.51 o 
   1   1   9        1.56        2.52      0.42 o 
   2   1   9       11.19       13.86      0.91 o 
   3   1   9       14.92       15.48      0.83 o 
   4   1   9        3.46        3.55      1.26 o 
   5   1   9        0.08        0.98      0.47 o 
   6   1   9       19.17       18.64      2.01 o 
  -6   2   9        8.61       11.37      1.32 o 
  -5   2   9        6.83        6.26      0.75 o 
  -4   2   9       41.55       38.75      1.41 o 
  -3   2   9       24.63       22.72      1.14 o 
  -2   2   9       65.61       58.92      1.33 o 
  -1   2   9       41.89       38.25      0.91 o 
   0   2   9      338.63      310.76      3.45 o 
   1   2   9       44.73       37.20      1.26 o 
   2   2   9       21.06       19.93      1.83 o 
   3   2   9       19.40       20.90      2.82 o 
   4   2   9        3.32        2.69      0.65 o 
   5   2   9       39.78       40.44      1.93 o 
   6   2   9       22.54       24.15      2.37 o 
  -6   3   9        7.68        7.44      0.88 o 
  -5   3   9       13.56       13.09      1.05 o 
  -4   3   9       12.79       12.87      0.94 o 
  -3   3   9      289.27      281.95      3.86 o 
  -2   3   9        0.62        0.92      0.64 o 
  -1   3   9      127.17      121.02      2.15 o 
   0   3   9      327.27      334.59      3.63 o 
   1   3   9       44.70       45.55      1.36 o 
   2   3   9        7.56        5.87      1.40 o 
   3   3   9       28.25       24.67      1.54 o 
   4   3   9       12.86       11.73      1.13 o 
   5   3   9       31.18       29.04      2.35 o 
   6   3   9       19.80       22.14      2.13 o 
  -6   4   9        4.28        3.40      0.70 o 
  -5   4   9       12.24       15.58      1.15 o 
  -4   4   9       12.43       14.92      1.05 o 
  -3   4   9       55.04       55.03      1.53 o 
  -2   4   9       87.11       82.13      1.62 o 
  -1   4   9       25.08       26.58      1.00 o 
   0   4   9      106.79       96.52      1.56 o 
   1   4   9       51.45       52.65      1.76 o 
   2   4   9       17.51       15.34      2.22 o 
   3   4   9        3.67        2.49      0.77 o 
   4   4   9       77.92       80.23      3.26 o 
   5   4   9       48.58       53.85      3.80 o 
  -5   5   9       19.57       24.33      1.50 o 
  -4   5   9      137.95      141.68      3.18 o 
  -3   5   9       50.81       52.25      1.52 o 
  -2   5   9       37.97       34.53      1.07 o 
  -1   5   9      100.18       92.89      2.59 o 
   0   5   9      101.82       98.58      2.21 o 
   1   5   9      136.05      142.06      5.89 o 
   2   5   9       52.49       44.21      3.21 o 
   3   5   9       25.80       26.71      2.56 o 
   4   5   9        6.31        6.00      1.16 o 
   5   5   9        8.94       12.24      1.60 o 
  -5   6   9       18.16       18.37      2.00 o 
  -4   6   9       25.30       27.06      1.72 o 
  -3   6   9       14.86       17.26      1.23 o 
  -2   6   9       10.57       10.23      1.36 o 
  -1   6   9       55.62       52.12      2.16 o 
   0   6   9       25.62       27.20      1.78 o 
   1   6   9       41.44       42.35      3.21 o 
   2   6   9       17.23       16.37      2.67 o 
   3   6   9       19.68       22.40      2.01 o 
   4   6   9       53.59       54.00      2.75 o 
   5   6   9        8.54        7.51      1.72 o 
  -4   7   9       19.42       20.24      2.96 o 
  -3   7   9        7.98        8.90      2.27 o 
  -2   7   9       29.22       32.52      3.52 o 
  -1   7   9       27.40       27.41      1.49 o 
   0   7   9       39.58       35.23      1.91 o 
   1   7   9       90.66       85.62      2.90 o 
   2   7   9      106.40      101.15      3.57 o 
   3   7   9       15.54       17.21      1.82 o 
   4   7   9        4.65        5.26      1.09 o 
  -2   8   9       27.09       27.03      1.30 o 
  -1   8   9       10.50       11.74      2.33 o 
   0   8   9       22.37       22.83      1.62 o 
   1   8   9       32.86       29.59      2.28 o 
   2   8   9        4.31        5.64      1.76 o 
   3   8   9       67.31       71.20      3.70 o 
   4   8   9        5.68        8.17      2.61 o 
  -2   9   9        2.32        2.88      0.63 o 
  -1   9   9       28.29       26.18      1.72 o 
   0   9   9       21.88       23.23      3.59 o 
   1   9   9       12.31       14.56      1.46 o 
   2   9   9       65.57       73.73      3.06 o 
   3   9   9       18.69       20.05      2.88 o 
  -1  10   9        4.68        5.11      1.02 o 
   0  10   9       28.88       29.76      2.18 o 
   1  10   9        5.70        6.62      1.19 o 
  -6   0  10        2.62        3.53      0.87 o 
  -5   0  10        0.58        0.41      0.61 o 
  -4   0  10       11.83       10.32      1.15 o 
  -3   0  10        0.52        1.01      0.71 o 
  -2   0  10      115.71      110.90      3.69 o 
  -1   0  10      170.96      164.47      3.30 o 
   0   0  10       28.06       23.47      1.38 o 
   1   0  10        0.34        0.91      0.53 o 
   2   0  10       67.49       54.42      2.40 o 
   3   0  10       10.54        8.84      0.96 o 
   4   0  10        6.29        7.24      1.49 o 
   5   0  10        1.33        1.01      1.07 o 
   6   0  10       35.04       37.41      4.12 o 
  -6   1  10       30.02       32.01      1.73 o 
  -5   1  10        4.80        5.87      0.77 o 
  -4   1  10       14.75       12.37      0.96 o 
  -3   1  10        6.01        6.09      0.74 o 
  -2   1  10      263.06      259.82      3.85 o 
  -1   1  10      362.09      350.73      4.26 o 
   0   1  10       58.79       50.21      1.20 o 
   1   1  10       96.74       85.45      2.01 o 
   2   1  10       90.82       86.56      2.79 o 
   3   1  10       24.68       25.28      1.26 o 
   4   1  10        0.72        1.34      0.54 o 
   5   1  10       36.90       43.42      2.04 o 
   6   1  10       38.96       41.11      3.03 o 
  -6   2  10       13.63       14.36      1.18 o 
  -5   2  10        5.50        5.61      0.76 o 
  -4   2  10       19.31       18.93      1.18 o 
  -3   2  10       73.78       69.72      1.79 o 
  -2   2  10       38.69       37.95      1.07 o 
  -1   2  10       46.10       43.06      1.25 o 
   0   2  10      201.56      175.08      2.44 o 
   1   2  10       29.96       27.03      1.15 o 
   2   2  10      103.80       99.02      2.55 o 
   3   2  10       20.55       19.30      1.45 o 
   4   2  10        0.36        0.60      0.49 o 
   5   2  10        7.00        7.90      1.05 o 
   6   2  10        8.98        9.92      1.36 o 
  -6   3  10       29.68       33.45      1.75 o 
  -5   3  10       77.82       82.69      2.23 o 
  -4   3  10       20.54       19.24      1.21 o 
  -3   3  10      156.45      152.78      2.74 o 
  -2   3  10      177.73      171.46      3.64 o 
  -1   3  10       50.31       45.83      1.34 o 
   0   3  10      318.75      295.31      3.45 o 
   1   3  10        6.12        5.81      0.98 o 
   2   3  10       32.78       32.55      3.24 o 
   3   3  10        9.16        8.43      1.01 o 
   4   3  10       56.35       60.22      2.25 o 
   5   3  10       14.39       12.15      1.57 o 
  -5   4  10       44.97       47.10      1.74 o 
  -4   4  10       27.49       23.41      1.34 o 
  -3   4  10        7.45        7.35      0.75 o 
  -2   4  10       32.02       33.77      1.98 o 
  -1   4  10      215.66      188.54      2.91 o 
   0   4  10       65.47       62.79      1.44 o 
   1   4  10        9.31        7.99      1.75 o 
   2   4  10       22.50       16.04      2.32 o 
   3   4  10       72.93       63.37      2.85 o 
   4   4  10        3.21        2.64      1.49 o 
   5   4  10       10.71        9.73      1.44 o 
  -5   5  10       24.35       29.27      1.80 o 
  -4   5  10      192.27      194.11      3.39 o 
  -3   5  10       17.85       19.99      1.63 o 
  -2   5  10       52.47       54.52      1.75 o 
  -1   5  10       10.41       10.02      1.35 o 
   0   5  10       49.61       46.70      1.83 o 
   1   5  10      233.34      222.45      7.98 o 
   2   5  10       19.38       22.18      2.78 o 
   3   5  10       23.78       21.88      2.01 o 
   4   5  10       19.59       21.64      2.10 o 
   5   5  10       18.24       15.06      1.82 o 
  -5   6  10       42.20       45.25      2.90 o 
  -4   6  10       31.72       37.09      1.92 o 
  -3   6  10        7.43        6.24      1.04 o 
  -2   6  10       36.25       33.48      2.47 o 
  -1   6  10       31.72       30.23      2.24 o 
   0   6  10       30.16       31.15      3.40 o 
   1   6  10       15.97       17.28      2.53 o 
   2   6  10       14.58       16.84      2.50 o 
   3   6  10       21.30       20.19      1.95 o 
   4   6  10       16.55       14.52      1.77 o 
  -3   7  10       76.95       81.80      5.16 o 
  -2   7  10        7.94       10.24      2.24 o 
  -1   7  10       21.83       23.42      1.99 o 
   0   7  10       26.60       21.63      2.86 o 
   1   7  10       10.70        9.96      2.02 o 
   2   7  10      111.88      108.15      3.85 o 
   3   7  10        5.78        7.43      1.27 o 
   4   7  10        1.88        2.13      0.88 o 
  -2   8  10       18.25       18.57      1.04 o 
  -1   8  10        7.80        7.11      1.17 o 
   0   8  10       16.19       15.95      1.41 o 
   1   8  10        1.83        2.45      1.03 o 
   2   8  10        6.72        7.07      1.26 o 
   3   8  10        2.43        3.34      0.88 o 
  -2   9  10       31.24       32.86      1.61 o 
  -1   9  10        2.10        2.60      0.72 o 
   0   9  10        8.38        9.94      4.04 o 
   1   9  10        4.75        5.46      1.55 o 
   2   9  10       19.50       22.13      3.04 o 
  -6   0  11       14.03       11.99      2.64 o 
  -5   0  11       21.52       17.25      2.95 o 
  -4   0  11        6.48        8.54      1.43 o 
  -3   0  11       29.49       33.09      2.16 o 
  -2   0  11        1.38        1.11      0.71 o 
  -1   0  11      110.22      109.96      3.45 o 
   0   0  11       50.92       40.88      4.42 o 
   1   0  11      254.28      216.60      7.34 o 
   2   0  11       66.51       65.74      3.69 o 
   3   0  11        5.92        5.92      1.06 o 
   4   0  11        0.12        0.89      0.62 o 
   5   0  11        1.93        1.42      1.21 o 
  -5   1  11       24.99       24.61      1.46 o 
  -4   1  11        0.36        1.64      0.58 o 
  -3   1  11        9.43        8.79      0.93 o 
  -2   1  11        1.26        1.51      0.52 o 
  -1   1  11       42.33       40.29      1.27 o 
   0   1  11      110.86       97.62      2.27 o 
   1   1  11       89.60       89.99      3.11 o 
   2   1  11       24.68       27.31      2.79 o 
   3   1  11       19.04       21.49      1.31 o 
   4   1  11        9.44       11.51      1.57 o 
   5   1  11        5.69        6.40      0.98 o 
  -5   2  11       39.54       40.20      2.36 o 
  -4   2  11        1.94        1.40      0.51 o 
  -3   2  11       18.81       20.16      1.36 o 
  -2   2  11       61.69       62.27      1.51 o 
  -1   2  11       23.45       21.11      0.98 o 
   0   2  11       11.71       11.83      0.95 o 
   1   2  11       82.01       70.00      2.73 o 
   2   2  11       60.63       53.62      2.51 o 
   3   2  11       58.51       57.40      2.67 o 
   4   2  11        2.83        4.38      0.88 o 
   5   2  11        6.66        7.94      1.04 o 
  -5   3  11       77.39       80.98      2.28 o 
  -4   3  11       24.23       24.78      1.42 o 
  -3   3  11        0.85        0.21      0.45 o 
  -2   3  11        4.57        4.77      1.36 o 
  -1   3  11       10.29        8.26      0.86 o 
   0   3  11       79.67       83.63      2.07 o 
   1   3  11       78.63       73.60      2.96 o 
   2   3  11       43.21       36.38      2.99 o 
   3   3  11       15.73       15.98      1.40 o 
   4   3  11        4.26        5.11      2.67 o 
   5   3  11       14.30       14.78      3.33 o 
  -5   4  11        1.82        3.03      0.70 o 
  -4   4  11        2.31        1.76      0.58 o 
  -3   4  11        4.36        3.90      0.65 o 
  -2   4  11       25.50       26.21      1.47 o 
  -1   4  11       12.41       12.68      1.02 o 
   0   4  11       63.63       53.15      1.91 o 
   1   4  11       53.33       55.21      3.83 o 
   2   4  11        2.10        3.65      1.33 o 
   3   4  11       56.93       45.72      2.51 o 
   4   4  11        8.80        8.05      2.31 o 
   5   4  11        3.00        4.13      2.11 o 
  -5   5  11       18.96       21.18      1.41 o 
  -4   5  11       63.69       72.79      2.06 o 
  -3   5  11       27.98       28.41      1.43 o 
  -2   5  11        5.57        5.20      0.95 o 
  -1   5  11        0.24        1.27      0.72 o 
   0   5  11       19.73       18.03      2.68 o 
   1   5  11       55.01       59.84      3.99 o 
   2   5  11        3.14        5.03      1.49 o 
   3   5  11       10.13        8.84      1.38 o 
   4   5  11        7.52        8.97      2.28 o 
  -4   6  11       10.43       10.46      1.17 o 
  -3   6  11        6.98        7.17      1.44 o 
  -2   6  11       57.07       55.52      2.79 o 
  -1   6  11       33.30       32.82      2.46 o 
   0   6  11       13.79       14.47      2.42 o 
   1   6  11        5.57        4.71      1.57 o 
   2   6  11       65.96       71.65      4.53 o 
   3   6  11       18.49       20.41      2.04 o 
   4   6  11       15.18       15.32      1.84 o 
  -3   7  11       26.04       36.42      4.28 o 
  -2   7  11       20.72       16.83      1.88 o 
  -1   7  11        3.24        3.58      1.54 o 
   0   7  11        4.91        6.11      1.80 o 
   1   7  11        1.10        1.32      0.91 o 
   2   7  11       12.30       12.16      1.64 o 
   3   7  11       15.26       14.43      3.24 o 
  -2   8  11       28.26       28.75      3.52 o 
  -1   8  11        9.93        9.61      2.14 o 
   0   8  11        1.93        4.05      1.31 o 
   1   8  11       11.64       14.03      2.42 o 
   2   8  11        3.41        4.05      1.63 o 
  -1   9  11        3.90        4.71      1.52 o 
   0   9  11        7.07       13.47      2.36 o 
   1   9  11       11.38        9.83      1.96 o 
  -5   0  12        4.57        3.76      1.50 o 
  -4   0  12      146.70      157.95      7.38 o 
  -3   0  12       31.86       30.57      3.31 o 
  -2   0  12        4.56        4.80      1.49 o 
  -1   0  12        1.64        2.42      1.91 o 
   0   0  12        2.38        2.11      1.43 o 
   1   0  12        0.83        2.97      1.33 o 
   2   0  12       48.43       45.13      3.20 o 
   3   0  12        0.34        0.75      0.61 o 
   4   0  12       57.35       58.31      4.31 o 
   5   0  12       52.81       61.91      4.48 o 
  -5   1  12        3.59        3.91      0.83 o 
  -4   1  12       32.39       30.73      1.76 o 
  -3   1  12       15.21       15.92      1.29 o 
  -2   1  12       19.12       20.74      1.38 o 
  -1   1  12       18.75       19.20      1.28 o 
   0   1  12       50.61       51.45      1.72 o 
   1   1  12        8.91        6.70      1.19 o 
   2   1  12        3.58        3.29      1.41 o 
   3   1  12       14.01       13.06      1.34 o 
   4   1  12        7.29        6.72      1.01 o 
   5   1  12       11.30       12.85      1.77 o 
  -5   2  12        8.85       10.93      1.07 o 
  -4   2  12       71.03       71.74      2.38 o 
  -3   2  12       64.86       70.81      2.23 o 
  -2   2  12       23.26       24.15      1.46 o 
  -1   2  12       31.61       31.01      1.93 o 
   0   2  12       17.81       15.03      1.96 o 
   1   2  12       37.64       34.76      2.18 o 
   2   2  12        5.54        5.27      1.58 o 
   3   2  12       16.72       18.52      1.58 o 
   4   2  12       31.00       28.90      1.98 o 
   5   2  12       10.21       11.48      1.29 o 
  -5   3  12       79.25       81.84      2.36 o 
  -4   3  12        2.86        2.65      0.74 o 
  -3   3  12       19.16       23.28      1.75 o 
  -2   3  12        5.01        4.92      0.77 o 
  -1   3  12       47.11       47.21      1.68 o 
   0   3  12       43.37       38.64      1.54 o 
   1   3  12       31.23       34.43      3.59 o 
   2   3  12       35.49       33.30      3.52 o 
   3   3  12        5.94        4.39      0.90 o 
   4   3  12       13.01       11.27      1.57 o 
   5   3  12       12.76       14.31      1.78 o 
  -4   4  12       14.94       15.78      1.22 o 
  -3   4  12       17.84       18.03      1.38 o 
  -2   4  12       22.64       26.18      1.54 o 
  -1   4  12       45.57       46.81      2.73 o 
   0   4  12        0.56        1.01      0.53 o 
   1   4  12       28.95       30.14      3.36 o 
   2   4  12       17.80       15.86      2.49 o 
   3   4  12       21.95       18.92      3.82 o 
   4   4  12        7.22        8.92      2.66 o 
  -4   5  12       67.58       74.04      2.15 o 
  -3   5  12        4.89        3.87      0.99 o 
  -2   5  12       25.08       29.39      3.00 o 
  -1   5  12        9.88        9.87      1.50 o 
   0   5  12       45.52       42.93      4.20 o 
   1   5  12        3.32        2.03      1.23 o 
   2   5  12       17.90       20.45      2.92 o 
   3   5  12       37.46       38.11      3.19 o 
   4   5  12        2.15        2.20      1.23 o 
  -4   6  12        3.82        6.14      1.44 o 
  -3   6  12       13.87       16.76      3.53 o 
  -2   6  12       23.82       25.91      4.58 o 
  -1   6  12       31.87       32.96      2.57 o 
   0   6  12       23.36       31.62      3.69 o 
   1   6  12       22.40       31.28      3.63 o 
   2   6  12       58.52       56.38      4.14 o 
   3   6  12        4.11        4.53      1.65 o 
  -3   7  12       61.88       72.04      5.23 o 
  -2   7  12        1.37        1.95      0.97 o 
  -1   7  12       28.30       31.96      3.83 o 
   0   7  12        3.88        6.10      1.72 o 
   1   7  12       26.51       32.48      3.70 o 
   2   7  12       33.34       30.73      2.55 o 
   3   7  12       17.77       17.33      1.98 o 
  -2   8  12        4.43        6.36      1.99 o 
  -1   8  12       26.50       29.59      3.64 o 
   0   8  12        0.48        3.16      1.29 o 
   1   8  12       97.68       95.24      5.56 o 
   2   8  12        1.20        2.24      0.86 o 
  -5   0  13       47.53       38.93      4.66 o 
  -4   0  13       11.36       10.93      1.66 o 
  -3   0  13       81.73       77.87      3.45 o 
  -2   0  13       42.53       36.83      2.84 o 
  -1   0  13       43.09       52.98      2.66 o 
   0   0  13        5.07        3.26      1.02 o 
   1   0  13       13.52       14.32      2.43 o 
   2   0  13        0.11        1.97      1.06 o 
   3   0  13       13.17       13.32      1.60 o 
   4   0  13        7.18       11.16      2.50 o 
  -5   1  13       31.96       32.87      2.42 o 
  -4   1  13       16.51       18.75      1.50 o 
  -3   1  13        4.90        5.73      0.90 o 
  -2   1  13        0.43        0.54      0.65 o 
  -1   1  13        4.89        4.36      0.78 o 
   0   1  13        7.34        7.17      0.94 o 
   1   1  13        3.58        4.90      1.13 o 
   2   1  13       14.78       16.03      1.64 o 
   3   1  13       31.74       34.06      2.28 o 
   4   1  13       11.22       14.95      1.64 o 
  -4   2  13        0.18        0.00      0.49 o 
  -3   2  13       25.80       21.32      2.84 o 
  -2   2  13        7.77        5.26      0.83 o 
  -1   2  13       48.91       49.77      1.82 o 
   0   2  13        0.31        1.27      0.59 o 
   1   2  13        2.84        5.73      1.13 o 
   2   2  13        0.28        1.60      1.04 o 
   3   2  13       11.60       15.86      2.08 o 
   4   2  13       40.66       41.01      2.26 o 
  -4   3  13       11.35       13.14      1.32 o 
  -3   3  13       11.23       11.57      1.19 o 
  -2   3  13       15.53       17.13      1.36 o 
  -1   3  13        5.15        5.72      0.81 o 
   0   3  13        0.82        0.79      0.58 o 
   1   3  13        4.76        7.14      1.90 o 
   2   3  13       29.34       39.56      3.96 o 
   3   3  13       18.70       17.85      1.97 o 
   4   3  13        4.67        6.04      1.25 o 
  -4   4  13       23.16       24.26      1.72 o 
  -3   4  13       55.67       60.37      2.18 o 
  -2   4  13        5.84        6.68      0.92 o 
  -1   4  13       23.92       20.20      1.58 o 
   0   4  13        8.03        8.42      2.16 o 
   1   4  13        6.69        3.47      1.52 o 
   2   4  13       11.57       15.52      2.53 o 
   3   4  13       47.42       50.83      3.49 o 
   4   4  13        9.53        9.01      1.46 o 
  -4   5  13       20.21       26.14      3.79 o 
  -3   5  13        3.56        3.13      1.13 o 
  -2   5  13       22.79       26.38      2.47 o 
  -1   5  13        3.83        6.82      2.24 o 
   0   5  13       14.71       14.54      2.62 o 
   1   5  13       28.25       24.51      3.20 o 
   2   5  13        5.62        7.28      1.90 o 
   3   5  13        4.94        5.29      2.03 o 
  -3   6  13       56.23       59.26      5.09 o 
  -2   6  13       12.76       18.59      2.16 o 
  -1   6  13       39.89       43.66      2.81 o 
   0   6  13       12.00       15.61      2.78 o 
   1   6  13        4.09        5.45      1.72 o 
   2   6  13       16.90       21.52      3.07 o 
   3   6  13        8.19       12.54      2.32 o 
  -2   7  13        3.78        3.56      2.73 o 
  -1   7  13       12.39       15.95      2.95 o 
   0   7  13       14.10       15.35      2.72 o 
   1   7  13        0.43        1.91      0.98 o 
   2   7  13       11.66       10.61      2.32 o 
  -4   0  14        0.83        0.17      0.86 o 
  -3   0  14        2.17        2.05      1.64 o 
  -2   0  14        0.00        0.19      0.81 o 
  -1   0  14        0.00       -0.48      0.56 o 
   0   0  14       50.53       58.76      5.34 o 
   1   0  14        0.07       -0.65      0.97 o 
   2   0  14        0.27        1.22      0.89 o 
   3   0  14        0.82       -1.27      1.27 o 
   4   0  14        0.01       -0.21      1.15 o 
  -4   1  14        9.64        9.20      1.41 o 
  -3   1  14       16.98       16.22      1.39 o 
  -2   1  14       37.08       40.74      2.44 o 
  -1   1  14       12.24       14.03      1.24 o 
   0   1  14        4.58        4.72      0.82 o 
   1   1  14       33.64       40.63      2.39 o 
   2   1  14        8.44        7.90      1.82 o 
   3   1  14        2.89        4.54      0.98 o 
   4   1  14        4.82        7.34      1.53 o 
  -4   2  14       16.28       17.45      1.48 o 
  -3   2  14        0.56        0.30      0.71 o 
  -2   2  14       46.89       44.56      1.97 o 
  -1   2  14       25.50       25.25      1.59 o 
   0   2  14       14.30       15.54      1.26 o 
   1   2  14       15.32       15.55      2.72 o 
   2   2  14        2.05        2.86      1.27 o 
   3   2  14        2.16        2.34      0.81 o 
   4   2  14        4.42        5.86      1.07 o 
  -4   3  14        6.87        9.85      1.46 o 
  -3   3  14       27.43       28.59      2.10 o 
  -2   3  14       26.11       26.43      1.69 o 
  -1   3  14        7.21        5.64      0.87 o 
   0   3  14       54.59       53.79      2.19 o 
   1   3  14        7.25        7.82      2.09 o 
   2   3  14        2.11        1.99      1.18 o 
   3   3  14       18.27       16.54      2.79 o 
  -3   4  14        2.80        4.42      0.89 o 
  -2   4  14       48.86       53.26      2.38 o 
  -1   4  14       12.19       14.33      1.84 o 
   0   4  14        6.69        5.23      1.86 o 
   1   4  14       14.88       14.46      2.59 o 
   2   4  14       10.29       13.63      2.48 o 
   3   4  14        2.87        2.43      1.05 o 
  -3   5  14        3.96        6.87      1.53 o 
  -2   5  14        5.21        7.17      1.47 o 
  -1   5  14       31.94       30.07      2.64 o 
   0   5  14        5.35        9.17      2.27 o 
   1   5  14        9.20       15.83      2.73 o 
   2   5  14       15.69       18.32      2.98 o 
  -2   6  14        0.25       -0.05      0.79 o 
  -1   6  14        2.63        4.08      1.71 o 
   0   6  14       17.12       16.94      2.95 o 
   1   6  14        9.22       13.29      2.41 o 
   2   6  14       10.95       15.33      2.65 o 
  -3   0  15        2.53        5.09      1.34 o 
  -2   0  15       25.38       24.29      3.49 o 
  -1   0  15       51.45       56.05      3.85 o 
   0   0  15        9.74       10.83      1.86 o 
   1   0  15       82.04       91.16      5.28 o 
   2   0  15        6.83        9.23      2.00 o 
   3   0  15        1.64        0.55      1.65 o 
  -3   1  15       12.04        9.94      1.17 o 
  -2   1  15        0.58        0.58      0.62 o 
  -1   1  15       23.23       23.76      1.63 o 
   0   1  15       14.48       13.27      1.20 o 
   1   1  15       19.25       20.96      2.13 o 
   2   1  15      186.49      220.03      8.55 o 
   3   1  15       17.78       21.87      1.86 o 
  -3   2  15       14.16       14.72      1.40 o 
  -2   2  15       10.13       14.33      1.37 o 
  -1   2  15       14.24       16.29      1.38 o 
   0   2  15       77.18       86.36      2.90 o 
   1   2  15       13.14       14.53      2.63 o 
   2   2  15       22.81       25.79      3.32 o 
   3   2  15        0.90        0.08      1.09 o 
  -3   3  15        5.61        6.81      1.06 o 
  -2   3  15        0.33        0.63      0.60 o 
  -1   3  15        0.41        1.19      0.84 o 
   0   3  15       10.66       13.16      2.73 o 
   1   3  15       71.33       79.83      5.15 o 
   2   3  15        9.73       11.50      2.30 o 
  -2   4  15       28.32       26.45      2.57 o 
  -1   4  15       18.64       14.05      1.93 o 
   0   4  15        4.03        6.72      2.04 o 
   1   4  15       31.63       31.47      3.85 o 
   2   4  15        0.95        4.19      1.39 o 
  -1   5  15       16.50       18.25      2.09 o 
   0   5  15      101.70      100.77      6.12 o 
   1   5  15       12.65       15.47      2.72 o 
  -2   0  16        6.94        6.45      1.49 o 
  -1   0  16        0.37        1.70      0.95 o 
   0   0  16       61.14       56.94      4.40 o 
   1   0  16       30.17       32.25      3.79 o 
  -2   1  16        1.55        0.86      0.68 o 
  -1   1  16        8.43        9.90      1.39 o 
   0   1  16       16.44       18.53      2.16 o 
   1   1  16       45.42       53.98      4.22 o 
   2   1  16       18.25       22.59      3.07 o 
  -2   2  16        4.46        4.27      0.92 o 
  -1   2  16       24.12       25.74      1.73 o 
   0   2  16       13.14       17.06      3.04 o 
   1   2  16       91.67       91.71      5.58 o 
   2   2  16       26.37       36.81      4.10 o 
  -1   3  16       20.10       20.40      1.79 o 
   0   3  16       43.12       43.19      4.69 o 
   1   3  16       71.01       76.12      5.14 o 
   0   4  16       80.38       92.46      5.94 o 
   0   0  17        1.97        3.86      1.55 o 
                                                 
